# Supplementary material for: An Inductive Sensing System to Measure In-Socket Residual Limb Displacements for People Using Lower-Limb Prostheses
Source: Sensors (Basel). 2018 Nov 9;18(11):3840. doi: 10.3390/s18113840 (PMC6263676; doi:10.3390/s18113840)
Supplement: Supplementary file 1 [file sensors-18-03840-s001.zip]

Archive with 4 entries (4 files):
- Appendix A Data.xlsx
- Benchtop Calibration.xlsx
- Clinical Evaluation Data.xlsx
- Subject Socket Calibrations.xlsx
