# Supplementary material for: An Inductive Sensing System to Measure In-Socket Residual Limb Displacements for People Using Lower-Limb Prostheses
Source: Sensors (Basel). 2018 Nov 9;18(11):3840. doi: 10.3390/s18113840 (PMC6263676; doi:10.3390/s18113840)
Supplement: Supplementary file 1 [file sensors-18-03840-s001.zip › Appendix A Data.xlsx]

## Sheet: Figure A1
Sensor 1 - WW2A				Sensor 2 - WW2A				Sensor 3 - WW2A
Distance (mm)	Raw Counts	Baseline Adj Counts		Distance (mm)	Raw Counts	Baseline Adj Counts		Distance (mm)	Raw Counts	Baseline Adj Counts			Distance (mm)	Mean	Stdev
Baseline	8136197			Baseline	8007711			Baseline	8118307
18	8120560	-15637		18	7988552	-19159		18	8106840	-11467			18	-15421	3850.55
17	8118572	-17625		17	7986820	-20891		17	8105189	-13118			17	-17211.3	3902.98
16	8116650	-19547		16	7984674	-23037		16	8103134	-15173			16	-19252.3	3940.27
15	8114001	-22196		15	7982316	-25395		15	8100288	-18019			15	-21870	3698.79
14	8110420	-25777		14	7979024	-28687		14	8096915	-21392			14	-25285.3	3672.27
13	8106179	-30018		13	7975041	-32670		13	8093004	-25303			13	-29330.3	3731.33
12	8101419	-34778		12	7970148	-37563		12	8087500	-30807			12	-34382.7	3395.31
11	8094322	-41875		11	7962745	-44966		11	8080611	-37696			11	-41512.3	3648.54
10	8086907	-49290		10	7955360	-52351		10	8071603	-46704			10	-49448.3	2826.83
9	8075252	-60945		9	7942485	-65226		9	8061066	-57241			9	-61137.3	3995.97
8	8062004	-74193		8	7926859	-80852		8	8045827	-72480			8	-75841.7	4422.8
7	8041061	-95136		7	7906865	-100846		7	8025140	-93167			7	-96383	3988.49
6	8014794	-121403		6	7877156	-130555		6	7998118	-120189			6	-124049	5666.96
5	7975626	-160571		5	7841522	-166189		5	7960901	-157406			5	-161389	4448.23
4	7931361	-204836		4	7787201	-220510		4	7907123	-211184			4	-212177	7884.01
3	7855410	-280787		3	7703634	-304077		3	7834962	-283345			3	-289403	12772.3
2	7753422	-382775		2	7592361	-415350		2	7732880	-385427			2	-394517	18090.3
1	7633101	-503096		1	7470330	-537381		1	7586875	-531432			1	-523970	18320.2
0	7576992	-559205		0	7433335	-574376		0	7541108	-577199			0	-570260	9677.4

## Sheet: Figure A3
					FSO	262114
Sensor 1					Sensor 2						Sensor 3						Sensor 4					Calculated Distances w/ Sensor 2 Cal				Offset From Actual				Average Offset
Distance (mm)	Distance (in)	Counts	Zeroed		Distance (mm)	Distance (in)	Counts	Zeroed			Distance (mm)		Distance (in)	Counts	Zeroed		Distance (mm)	Distance (in)	Counts	Zeroed		Sensor 1	Sensor 3	Sensor 4		Sensor 1	Sensor 3	Sensor 4		Sensor 1	Sensor 3	Sensor 4
0	0	5866644	-221935		0	0	5.80002e+06	-261706			0		0	5.69288e+06	-291786		0	0	5.76306e+06	-318218		0.580319	-0.43524	-0.812447		0.580319	-0.43524	-0.812447		0.427459	-0.489226	-0.733652
1.01282	0.039875	5.93393e+06	-154648		1.04458	0.041125	5.8719e+06	-189828			0.8509		0.0335	5.73678e+06	-247888		0.8636	0.034	5802697	-278577		1.62613	0.203112	-0.246636		0.613304	-0.647788	-1.11024
1.98437	0.078125	5980201	-108378		2.04153	0.080375	5931889	-129839			1.80657		0.071125	5.81349e+06	-171177		1.83515	0.07225	5893769	-187505		2.59085	1.36028	1.07781		0.606473	-0.446299	-0.757343
2.9972	0.118	6.01242e+06	-76161.8		3.0353	0.1195	5971489	-90239			2.7432		0.108	5.86419e+06	-120484		2.82575	0.11125	5953931	-127343		3.55905	2.29122	2.11643		0.561852	-0.451983	-0.709317
3.9497	0.1555	6.03315e+06	-55424.8		4.0005	0.1575	5.99734e+06	-64386.2			3.73062		0.146875	5900828	-83841		3.81	0.15	5.99225e+06	-89020.5		4.48169	3.27473	3.08019		0.531985	-0.455896	-0.729807
4.94665	0.19475	6048763	-39816		5.03238	0.198125	6016641	-45087			4.66725		0.18375	5.9249e+06	-59768.2		4.8133	0.1895	6019051	-62223		5.44387	4.24644	4.11812		0.497221	-0.420811	-0.695177
5.92138	0.233125	6.05951e+06	-29064.5		5.9563	0.2345	6028577	-33151			5.72135		0.22525	5.94263e+06	-42037.8		5.84835	0.23025	6037971	-43303		6.39022	5.27306	5.17213		0.468842	-0.448289	-0.676222
6.93737	0.273125	6067302	-21277		7.00405	0.27575	6038420	-23308			6.75005		0.26575	5.95469e+06	-29982.8		6.8707	0.2705	6050750	-30524		7.31018	6.29497	6.24205		0.372802	-0.455083	-0.62865
7.9883	0.3145	6.07302e+06	-15559.2		8.02957	0.316125	6.04513e+06	-16593.8			7.74382		0.304875	5.9629e+06	-21769.2		7.874	0.31	6059318	-21956		8.24984	7.23365	7.20303		0.261541	-0.51018	-0.670968
8.89317	0.350125	6076674	-11905		9.08685	0.35775	6049977	-11751			8.70903		0.342875	5.96874e+06	-15925.2		8.8392	0.348	6.06536e+06	-15912.5		9.06482	8.18376	8.18376		0.171648	-0.525264	-0.655439
9.90282	0.389875	6.07967e+06	-8911.25		10.0362	0.395125	6.05315e+06	-8581.25			9.75995		0.38425	5.97319e+06	-11478.5		9.7409	0.3835	6069588	-11686		9.93888	9.1753	9.11633		0.0360589	-0.584654	-0.624568
baseline		6088579					6062137							5986904					6082216
Sensor 1		Sensor 3		Sensor 4			S1 Trend - S2 Dist			S3 Trend - S2 Dist			S4 Trend - S2 Dist				Average	0.013484
Shifted Dist	Counts	Shifted Dist	Counts	Shifted Dist	Counts		Dist	Pred Counts	Res^2	Dist	Pred Counts	Res^2	Dist	Pred Counts	Res^2
0.427459	-221935	-0.489226	-291786	-0.733652	-318218		0	-251138	1.11672e+08	0	-260116	2.52651e+06	0	-266953	2.75363e+07
1.44028	-154648	0.361674	-247888	0.129948	-278577		1.04458	-179456	1.0759e+08	1.04458	-188076	3.06935e+06	1.04458	-192438	6.81065e+06
2.41183	-108378	1.31735	-171177	1.1015	-187505		2.04153	-127108	7.45889e+06	2.04153	-134563	2.23207e+07	2.04153	-137001	5.12973e+07
3.42466	-76161.8	2.25397	-120484	2.0921	-127343		3.0353	-88333.3	3.63171e+06	3.0353	-94081	1.47612e+07	3.0353	-95015.3	2.28126e+07
4.37716	-55424.8	3.2414	-83841	3.07635	-89020.5		4.0005	-61429.8	8.74048e+06	4.0005	-65233.2	717289	4.0005	-65092	498025
5.37411	-39816	4.17802	-59768.2	4.07965	-62223		5.03238	-42122.3	8.78953e+06	5.03238	-43796.6	1.66502e+06	5.03238	-42912.9	4.72688e+06
6.34883	-29064.5	5.23212	-42037.8	5.1147	-43303		5.9563	-31182.3	3.87592e+06	5.9563	-31129.8	4.0854e+06	5.9563	-29927.6	1.03901e+07
7.36483	-21277	6.26082	-29982.8	6.13705	-30524		7.00405	-23749.1	194571	7.00405	-22206.2	1.21396e+06	7.00405	-21026.9	5.20347e+06
8.41576	-15559.2	7.2546	-21769.2	7.14035	-21956		8.02957	-19246.5	7.03701e+06	8.02957	-16996.2	162005	8.02957	-16221.6	138484
9.32063	-11905	8.2198	-15925.2	8.10555	-15912.5		9.08685	-14939	1.01634e+07	9.08685	-13029.8	1.63522e+06	9.08685	-13054.6	1.69942e+06
10.3303	-8911.25	9.27072	-11478.5	9.00725	-11686		10.0362	-9234.83	427171	10.0362	-8802.15	48797.6	10.0362	-9864.08	1.64564e+06
								RMSE	4950.49			2178.52			3474.04
								% FSO	0.0188867			0.00831133			0.0132539

## Sheet: Figure A4
Increasing Temp						Temp Range (deg C)	-37.9707
Temp	LDC counts	current/initial				Max Raw Count Change	721638
22.0383	2.30633e+07					FSO	782152
22.0384	2.30631e+07	0.999993	7.25934e-06			%FSO	0.922632
22.0383	2.3063e+07	0.999987	1.33243e-05
22.0379	2.30629e+07	0.999985	1.52879e-05
22.0379	2.30629e+07	0.999985	1.53915e-05
22.0372	2.30629e+07	0.999983	1.71638e-05
22.0388	2.30631e+07	0.999989	1.07853e-05
22.0376	2.30629e+07	0.999983	1.71539e-05
22.0386	2.30629e+07	0.999985	1.52107e-05
22.0391	2.30628e+07	0.999979	2.11799e-05
22.0388	2.30629e+07	0.99998	1.95028e-05
22.0383	2.30628e+07	0.999976	2.37038e-05
22.0384	2.30628e+07	0.999979	2.07056e-05
22.0379	2.30627e+07	0.999976	2.41639e-05
22.0384	2.30625e+07	0.999964	3.56756e-05
22.0373	2.30626e+07	0.999969	3.0943e-05
22.0382	2.30624e+07	0.999962	3.77566e-05
22.0374	2.30624e+07	0.999959	4.09996e-05
22.0376	2.30623e+07	0.999957	4.28855e-05
22.0385	2.30623e+07	0.999956	4.4431e-05
22.0383	2.30622e+07	0.999954	4.58066e-05
22.0375	2.30613e+07	0.999914	8.57103e-05
22.0381	2.30615e+07	0.999922	7.76413e-05
22.0381	2.30613e+07	0.999914	8.55802e-05
22.0374	2.30613e+07	0.999913	8.67744e-05
22.0375	2.30613e+07	0.999915	8.54556e-05
22.0374	2.30609e+07	0.999897	0.000102685
22.0376	2.3061e+07	0.999901	9.93191e-05
22.0377	2.30611e+07	0.999906	9.43491e-05
22.0376	2.30615e+07	0.999922	7.7953e-05
22.039	2.30616e+07	0.999928	7.23543e-05
22.0373	2.30615e+07	0.999922	7.75944e-05
22.0387	2.30614e+07	0.999918	8.17146e-05
22.0378	2.30612e+07	0.999911	8.90104e-05
22.0373	2.30613e+07	0.999915	8.47244e-05
22.0378	2.30616e+07	0.999924	7.57332e-05
22.038	2.30615e+07	0.999922	7.78184e-05
22.038	2.30616e+07	0.999928	7.16101e-05
22.0383	2.30616e+07	0.999925	7.52456e-05
22.0385	2.30616e+07	0.999925	7.52545e-05
22.0376	2.30617e+07	0.999929	7.07259e-05
22.0376	2.30616e+07	0.999927	7.28283e-05
22.0391	2.30616e+07	0.999926	7.36455e-05
22.038	2.30618e+07	0.999933	6.69456e-05
22.038	2.30617e+07	0.999929	7.11087e-05
22.0379	2.30619e+07	0.999939	6.1392e-05
22.0376	2.30617e+07	0.99993	6.96353e-05
22.0383	2.30617e+07	0.99993	7.03762e-05
22.0385	2.30617e+07	0.999928	7.15065e-05
22.0378	2.30615e+07	0.999921	7.93587e-05
22.0385	2.30616e+07	0.999926	7.43173e-05
22.0385	2.30616e+07	0.999927	7.31617e-05
22.0388	2.30616e+07	0.999928	7.21145e-05
22.0376	2.30617e+07	0.999929	7.05133e-05
22.0376	2.30617e+07	0.999931	6.85843e-05
22.0381	2.30614e+07	0.999919	8.05118e-05
22.0372	2.30619e+07	0.999939	6.12156e-05
22.0387	2.30617e+07	0.999931	6.94602e-05
22.0384	2.30616e+07	0.999925	7.47274e-05
22.0373	2.30618e+07	0.999937	6.30093e-05
22.0387	2.3062e+07	0.999944	5.62123e-05
22.0377	2.30618e+07	0.999936	6.43259e-05
22.0374	2.30618e+07	0.999934	6.57409e-05
22.0395	2.30617e+07	0.999932	6.8398e-05
22.0381	2.30619e+07	0.999939	6.12707e-05
22.038	2.30619e+07	0.999938	6.19812e-05
22.0377	2.30618e+07	0.999936	6.44709e-05
22.0385	2.30622e+07	0.99995	4.95288e-05
22.0383	2.3062e+07	0.999943	5.65057e-05
22.0387	2.30618e+07	0.999936	6.40362e-05
22.039	2.30617e+07	0.999932	6.83729e-05
22.0377	2.30618e+07	0.999937	6.30199e-05
22.0384	2.30619e+07	0.999939	6.14475e-05
22.0373	2.30618e+07	0.999933	6.66633e-05
22.0371	2.30617e+07	0.999929	7.14853e-05
22.0384	2.30616e+07	0.999926	7.39042e-05
22.0385	2.30615e+07	0.99992	7.99376e-05
22.038	2.30618e+07	0.999934	6.63511e-05
22.0372	2.30614e+07	0.999916	8.40779e-05
22.0368	2.30616e+07	0.999926	7.39778e-05
22.0384	2.30617e+07	0.999929	7.06549e-05
22.0388	2.30616e+07	0.999925	7.52223e-05
22.0375	2.30614e+07	0.999919	8.06425e-05
22.0386	2.30614e+07	0.999918	8.18106e-05
22.0384	2.30614e+07	0.999919	8.14975e-05
22.038	2.30616e+07	0.999928	7.16022e-05
22.0373	2.30615e+07	0.999922	7.80873e-05
22.038	2.30616e+07	0.999926	7.39574e-05
22.0389	2.30617e+07	0.999932	6.75903e-05
22.0378	2.30616e+07	0.999928	7.21425e-05
22.0383	2.30613e+07	0.999914	8.59048e-05
22.0378	2.30614e+07	0.999919	8.14159e-05
22.0377	2.30617e+07	0.999929	7.07822e-05
22.038	2.30616e+07	0.999928	7.23421e-05
22.0374	2.30616e+07	0.999925	7.5297e-05
22.0381	2.30616e+07	0.999925	7.4523e-05
22.0383	2.30614e+07	0.999916	8.41055e-05
22.0378	2.30613e+07	0.999913	8.69717e-05
22.0386	2.30613e+07	0.999914	8.64435e-05
22.0384	2.30612e+07	0.999909	9.12769e-05
22.0381	2.30613e+07	0.999913	8.72533e-05
22.039	2.30613e+07	0.999911	8.87674e-05
22.0372	2.30614e+07	0.999919	8.13705e-05
22.0397	2.30614e+07	0.999917	8.30439e-05
22.0386	2.30614e+07	0.999918	8.23446e-05
22.0375	2.30616e+07	0.999926	7.44002e-05
22.0379	2.30615e+07	0.999922	7.76814e-05
22.039	2.30613e+07	0.999915	8.46237e-05
22.0381	2.30613e+07	0.999915	8.5058e-05
22.0376	2.30614e+07	0.99992	8.03434e-05
22.0383	2.30614e+07	0.999917	8.25939e-05
22.0426	2.30612e+07	0.999909	9.06763e-05
22.0426	2.30612e+07	0.999909	9.05842e-05
22.0409	2.30611e+07	0.999904	9.63192e-05
22.0416	2.3061e+07	0.999899	0.000101444
22.0417	2.30612e+07	0.999907	9.29782e-05
22.0417	2.30612e+07	0.999907	9.28371e-05
22.0418	2.30609e+07	0.999895	0.000105384
22.0412	2.30609e+07	0.999897	0.000103222
22.0416	2.30611e+07	0.999906	9.38315e-05
22.0427	2.30611e+07	0.999905	9.54121e-05
22.0419	2.30613e+07	0.999915	8.5357e-05
22.0427	2.30613e+07	0.999912	8.82562e-05
22.0417	2.30613e+07	0.999914	8.62921e-05
22.0413	2.30611e+07	0.999903	9.67391e-05
22.0413	2.30611e+07	0.999903	9.74525e-05
22.0415	2.30612e+07	0.999911	8.93887e-05
22.041	2.30613e+07	0.999912	8.82731e-05
22.042	2.30617e+07	0.999929	7.07696e-05
22.0417	2.30616e+07	0.999925	7.52231e-05
22.0418	2.30614e+07	0.999917	8.30866e-05
22.0415	2.30613e+07	0.999912	8.75635e-05
22.0412	2.30613e+07	0.999915	8.52588e-05
22.0415	2.30614e+07	0.999919	8.08757e-05
22.0412	2.30614e+07	0.999916	8.41185e-05
22.0419	2.30615e+07	0.999922	7.79392e-05
22.0416	2.30615e+07	0.999922	7.76239e-05
22.042	2.30615e+07	0.999923	7.6542e-05
22.0413	2.30617e+07	0.999932	6.75965e-05
22.0418	2.30617e+07	0.999932	6.83708e-05
22.0416	2.30615e+07	0.999922	7.77658e-05
22.0406	2.30616e+07	0.999925	7.54322e-05
22.0414	2.30617e+07	0.999931	6.85444e-05
22.0406	2.30617e+07	0.99993	6.95786e-05
22.0414	2.30618e+07	0.999936	6.40709e-05
22.0413	2.30618e+07	0.999933	6.67725e-05
22.0414	2.30618e+07	0.999936	6.40582e-05
22.0413	2.30617e+07	0.999932	6.84911e-05
22.0415	2.30616e+07	0.999928	7.15611e-05
22.0426	2.30618e+07	0.999935	6.46434e-05
22.0417	2.30619e+07	0.99994	5.9727e-05
22.0427	2.30616e+07	0.999926	7.41568e-05
22.042	2.30612e+07	0.999911	8.94997e-05
22.0418	2.30613e+07	0.999915	8.47626e-05
22.0416	2.30614e+07	0.999918	8.22776e-05
22.0413	2.30614e+07	0.999917	8.32591e-05
22.041	2.30614e+07	0.999917	8.30932e-05
22.0422	2.30616e+07	0.999927	7.34196e-05
22.0405	2.30614e+07	0.999918	8.17857e-05
22.0409	2.30612e+07	0.99991	8.96564e-05
22.0416	2.30614e+07	0.999916	8.36488e-05
22.0411	2.30614e+07	0.999917	8.30501e-05
22.0426	2.30613e+07	0.999914	8.56723e-05
22.0409	2.30613e+07	0.999913	8.70463e-05
22.0413	2.30613e+07	0.999912	8.80123e-05
22.0413	2.30613e+07	0.999914	8.57481e-05
22.0421	2.30615e+07	0.999923	7.71637e-05
22.0408	2.30611e+07	0.999906	9.37505e-05
22.0411	2.30615e+07	0.999921	7.89054e-05
22.0413	2.30615e+07	0.999921	7.9374e-05
22.0414	2.30615e+07	0.999922	7.77072e-05
22.0411	2.30616e+07	0.999926	7.41862e-05
22.0422	2.30613e+07	0.999915	8.53013e-05
22.0419	2.30615e+07	0.99992	8.00254e-05
22.0407	2.30615e+07	0.999922	7.83639e-05
22.0423	2.30614e+07	0.999916	8.38699e-05
22.0404	2.30617e+07	0.999929	7.12472e-05
22.0418	2.30616e+07	0.999925	7.4979e-05
22.0415	2.30614e+07	0.999917	8.34273e-05
22.0415	2.30616e+07	0.999924	7.5725e-05
22.0425	2.30616e+07	0.999927	7.25365e-05
22.0417	2.30614e+07	0.999919	8.05968e-05
22.0431	2.30614e+07	0.999918	8.21891e-05
22.0423	2.30616e+07	0.999928	7.20624e-05
22.0416	2.30615e+07	0.999923	7.68119e-05
22.0423	2.30618e+07	0.999933	6.71878e-05
22.0407	2.30617e+07	0.99993	6.98383e-05
22.0409	2.30615e+07	0.999923	7.71937e-05
22.0412	2.30616e+07	0.999927	7.33259e-05
22.0414	2.30615e+07	0.999922	7.79219e-05
22.0412	2.30617e+07	0.99993	6.95316e-05
22.0414	2.30617e+07	0.999929	7.06534e-05
22.0412	2.30615e+07	0.999921	7.9229e-05
22.0416	2.30616e+07	0.999926	7.358e-05
22.0425	2.30615e+07	0.999922	7.8176e-05
22.0414	2.30614e+07	0.999918	8.15948e-05
22.0421	2.30615e+07	0.999922	7.79376e-05
22.0421	2.30615e+07	0.999922	7.79559e-05
22.0421	2.30616e+07	0.999925	7.52781e-05
22.0415	2.30614e+07	0.99992	8.03617e-05
22.0423	2.30615e+07	0.999922	7.84313e-05
22.0422	2.30615e+07	0.999921	7.85919e-05
22.0415	2.30615e+07	0.999922	7.76631e-05
22.0407	2.30615e+07	0.999924	7.58921e-05
22.0416	2.30615e+07	0.99992	7.99683e-05
22.0423	2.30615e+07	0.999921	7.88096e-05
22.0415	2.30615e+07	0.99992	7.98706e-05
22.0416	2.30617e+07	0.99993	7.03271e-05
22.0423	2.30617e+07	0.99993	6.95828e-05
22.0413	2.30618e+07	0.999933	6.71319e-05
22.0406	2.3062e+07	0.999942	5.81419e-05
22.0416	2.30614e+07	0.999919	8.06447e-05
22.0414	2.30615e+07	0.999922	7.84968e-05
22.0409	2.30616e+07	0.999925	7.50893e-05
22.0416	2.30617e+07	0.999932	6.79112e-05
22.0411	2.30615e+07	0.999923	7.67614e-05
22.0417	2.30615e+07	0.99992	7.98777e-05
22.0418	2.30617e+07	0.999932	6.8084e-05
22.0413	2.30618e+07	0.999934	6.62202e-05
22.042	2.30617e+07	0.999931	6.88463e-05
22.0415	2.30616e+07	0.999927	7.27014e-05
22.0421	2.30615e+07	0.999922	7.8324e-05
22.0418	2.30616e+07	0.999927	7.30395e-05
22.0404	2.30616e+07	0.999927	7.27009e-05
22.0428	2.30616e+07	0.999924	7.55054e-05
22.0422	2.30615e+07	0.999922	7.75997e-05
22.0417	2.30616e+07	0.999928	7.20435e-05
22.0426	2.30617e+07	0.999932	6.8092e-05
22.0417	2.30618e+07	0.999934	6.57277e-05
22.042	2.30617e+07	0.99993	7.04004e-05
22.0406	2.30614e+07	0.999916	8.43288e-05
22.0416	2.30616e+07	0.999926	7.36272e-05
22.0424	2.30615e+07	0.999922	7.75181e-05
22.0409	2.30616e+07	0.999925	7.48119e-05
22.0409	2.30614e+07	0.999918	8.2184e-05
22.0414	2.30616e+07	0.999925	7.49408e-05
22.0413	2.30617e+07	0.999929	7.08112e-05
22.0414	2.30614e+07	0.999917	8.33533e-05
22.0412	2.30616e+07	0.999925	7.53543e-05
22.0419	2.30615e+07	0.999924	7.59378e-05
22.0422	2.30618e+07	0.999933	6.68469e-05
22.042	2.30618e+07	0.999935	6.49496e-05
22.0418	2.30616e+07	0.999926	7.41427e-05
22.0421	2.30617e+07	0.999931	6.87759e-05
22.0421	2.30614e+07	0.999919	8.09199e-05
22.0405	2.30617e+07	0.999929	7.12101e-05
22.041	2.30617e+07	0.999932	6.84125e-05
22.0408	2.30617e+07	0.999929	7.13927e-05
22.0419	2.30615e+07	0.999922	7.7734e-05
22.0415	2.30616e+07	0.999925	7.51214e-05
22.0407	2.30617e+07	0.999929	7.12334e-05
22.0408	2.30618e+07	0.999933	6.68645e-05
22.0413	2.30617e+07	0.999931	6.91935e-05
22.0413	2.30617e+07	0.999929	7.1189e-05
22.0414	2.30617e+07	0.99993	7.03766e-05
22.0405	2.30617e+07	0.999932	6.81077e-05
22.0408	2.30618e+07	0.999936	6.40905e-05
22.0415	2.30615e+07	0.999924	7.59179e-05
22.0412	2.30613e+07	0.999915	8.50689e-05
22.0416	2.30615e+07	0.99992	7.95966e-05
22.0425	2.30615e+07	0.99992	7.97282e-05
22.0412	2.30612e+07	0.999911	8.93589e-05
22.0414	2.30616e+07	0.999925	7.46022e-05
22.0413	2.30616e+07	0.999925	7.51304e-05
22.0413	2.30615e+07	0.999921	7.85886e-05
22.0417	2.30615e+07	0.999924	7.63634e-05
22.0421	2.30616e+07	0.999925	7.54068e-05
22.0422	2.30616e+07	0.999925	7.54247e-05
22.0413	2.30614e+07	0.999919	8.11337e-05
22.0414	2.30617e+07	0.99993	7.04521e-05
22.0412	2.30616e+07	0.999925	7.47277e-05
22.0419	2.30615e+07	0.999924	7.64612e-05
22.0416	2.30614e+07	0.99992	8.04899e-05
22.0414	2.30614e+07	0.999919	8.10234e-05
22.0429	2.30619e+07	0.999937	6.283e-05
22.0416	2.30616e+07	0.999926	7.40649e-05
22.0414	2.30616e+07	0.999928	7.24463e-05
22.0412	2.30617e+07	0.99993	6.98363e-05
22.0426	2.30617e+07	0.999929	7.12183e-05
22.0415	2.30617e+07	0.999933	6.72551e-05
22.0415	2.30617e+07	0.999929	7.13707e-05
22.0419	2.30618e+07	0.999934	6.61262e-05
22.0422	2.30619e+07	0.99994	6.00234e-05
22.0426	2.30616e+07	0.999928	7.24619e-05
22.0424	2.30616e+07	0.999928	7.23361e-05
22.0413	2.30618e+07	0.999935	6.47679e-05
22.0413	2.30616e+07	0.999927	7.30158e-05
22.0413	2.30618e+07	0.999933	6.65545e-05
22.0413	2.30616e+07	0.999926	7.41229e-05
22.0413	2.30618e+07	0.999936	6.38847e-05
22.042	2.30617e+07	0.999932	6.82529e-05
22.0413	2.30617e+07	0.999931	6.88463e-05
22.042	2.30619e+07	0.999939	6.08111e-05
22.0413	2.3062e+07	0.999945	5.45962e-05
22.0421	2.30623e+07	0.999955	4.51681e-05
22.0412	2.30621e+07	0.999949	5.10424e-05
22.042	2.30622e+07	0.999951	4.87672e-05
22.0426	2.30621e+07	0.999948	5.17723e-05
22.0421	2.30619e+07	0.999941	5.87068e-05
22.0412	2.30621e+07	0.999949	5.14534e-05
22.0416	2.3062e+07	0.999942	5.80041e-05
22.0418	2.30619e+07	0.999938	6.22883e-05
22.0423	2.3062e+07	0.999942	5.81695e-05
22.0418	2.3062e+07	0.999944	5.62935e-05
22.0417	2.30621e+07	0.999948	5.1706e-05
22.042	2.30621e+07	0.999946	5.36096e-05
22.0414	2.30619e+07	0.999941	5.94368e-05
22.0418	2.30621e+07	0.999947	5.31605e-05
22.0416	2.30621e+07	0.999949	5.14452e-05
22.0413	2.30619e+07	0.999939	6.10256e-05
22.0413	2.30621e+07	0.999948	5.24755e-05
22.0418	2.3062e+07	0.999945	5.4959e-05
22.0423	2.30619e+07	0.999941	5.93447e-05
22.0412	2.30622e+07	0.999951	4.87576e-05
22.0414	2.30622e+07	0.999951	4.91895e-05
22.0413	2.30622e+07	0.999951	4.86605e-05
22.0414	2.30621e+07	0.999946	5.40077e-05
22.0425	2.30623e+07	0.999955	4.52903e-05
22.0413	2.30621e+07	0.999946	5.4123e-05
22.0421	2.3062e+07	0.999944	5.60665e-05
22.0429	2.3062e+07	0.999943	5.66068e-05
22.0422	2.30622e+07	0.999954	4.56706e-05
22.0415	2.3062e+07	0.999944	5.60455e-05
22.0416	2.30621e+07	0.999948	5.21212e-05
22.0426	2.30619e+07	0.99994	5.9637e-05
22.0417	2.3062e+07	0.999946	5.42838e-05
22.0421	2.3062e+07	0.999942	5.79373e-05
22.0423	2.30618e+07	0.999935	6.51942e-05
22.0428	2.3062e+07	0.999942	5.81327e-05
22.0427	2.30618e+07	0.999936	6.41881e-05
22.0413	2.30621e+07	0.999947	5.25024e-05
22.0418	2.3062e+07	0.999945	5.46911e-05
22.0415	2.30621e+07	0.99995	5.01287e-05
22.0419	2.30618e+07	0.999934	6.60854e-05
22.0423	2.3062e+07	0.999943	5.65426e-05
22.0418	2.30619e+07	0.999941	5.93574e-05
22.0407	2.30618e+07	0.999935	6.48127e-05
22.0433	2.3062e+07	0.999942	5.76142e-05
22.0413	2.30618e+07	0.999936	6.36802e-05
22.0411	2.3062e+07	0.999946	5.44704e-05
22.0428	2.3062e+07	0.999946	5.42236e-05
22.0426	2.3062e+07	0.999944	5.59463e-05
22.0421	2.30618e+07	0.999933	6.70264e-05
22.0427	2.30619e+07	0.999939	6.09674e-05
22.0427	2.30621e+07	0.999947	5.27123e-05
22.0431	2.30619e+07	0.999939	6.12658e-05
22.0429	2.30619e+07	0.999938	6.20542e-05
22.0422	2.30618e+07	0.999934	6.56409e-05
22.0423	2.30619e+07	0.999939	6.08817e-05
22.0415	2.30619e+07	0.999941	5.865e-05
22.0425	2.30621e+07	0.999949	5.07445e-05
22.0425	2.30619e+07	0.99994	5.96372e-05
22.0415	2.30617e+07	0.999931	6.93957e-05
22.042	2.30618e+07	0.999934	6.58512e-05
22.0416	2.30617e+07	0.999931	6.89895e-05
22.0429	2.30618e+07	0.999935	6.48882e-05
22.0432	2.30617e+07	0.999929	7.11638e-05
22.0431	2.30618e+07	0.999935	6.48301e-05
22.042	2.30618e+07	0.999933	6.67651e-05
22.0436	2.30618e+07	0.999933	6.69441e-05
22.0419	2.30617e+07	0.99993	6.95047e-05
22.0418	2.30617e+07	0.99993	6.9688e-05
22.0425	2.30618e+07	0.999933	6.65494e-05
22.0418	2.30618e+07	0.999935	6.54654e-05
22.0422	2.30618e+07	0.999934	6.59982e-05
22.0418	2.30616e+07	0.999926	7.3649e-05
22.0421	2.30617e+07	0.999929	7.09763e-05
22.0424	2.30616e+07	0.999928	7.20767e-05
22.0426	2.30618e+07	0.999935	6.54974e-05
22.0416	2.30618e+07	0.999934	6.63449e-05
22.0428	2.30618e+07	0.999934	6.63491e-05
22.0435	2.30615e+07	0.999923	7.66531e-05
22.0418	2.30618e+07	0.999934	6.57891e-05
22.0422	2.30616e+07	0.999924	7.57674e-05
22.0424	2.30617e+07	0.99993	6.96408e-05
22.0426	2.30618e+07	0.999934	6.58146e-05
22.043	2.30618e+07	0.999935	6.5265e-05
22.0429	2.3062e+07	0.999944	5.55654e-05
22.0437	2.30618e+07	0.999935	6.51219e-05
22.0422	2.30618e+07	0.999934	6.62059e-05
22.043	2.30617e+07	0.999929	7.09977e-05
22.0428	2.30617e+07	0.999932	6.8402e-05
22.0434	2.30617e+07	0.99993	7.04407e-05
22.0428	2.30619e+07	0.999937	6.27942e-05
22.0425	2.30617e+07	0.999929	7.06489e-05
22.043	2.30621e+07	0.999947	5.31075e-05
22.0428	2.30619e+07	0.999938	6.15284e-05
22.0419	2.30619e+07	0.999937	6.26169e-05
22.0422	2.30622e+07	0.999951	4.8682e-05
22.043	2.30619e+07	0.99994	5.98287e-05
22.0412	2.30621e+07	0.999947	5.2909e-05
22.0426	2.3062e+07	0.999943	5.66159e-05
22.0413	2.30618e+07	0.999933	6.66141e-05
22.0421	2.30617e+07	0.999932	6.7606e-05
22.0428	2.30618e+07	0.999936	6.43789e-05
22.0431	2.30617e+07	0.999931	6.85164e-05
22.0427	2.30617e+07	0.999932	6.83272e-05
22.0423	2.30617e+07	0.99993	7.04133e-05
22.0437	2.30618e+07	0.999937	6.32269e-05
22.0427	2.30619e+07	0.999939	6.122e-05
22.0431	2.30619e+07	0.999938	6.23002e-05
22.0439	2.30622e+07	0.999951	4.89457e-05
22.0431	2.30619e+07	0.999941	5.86504e-05
22.0432	2.3062e+07	0.999944	5.56978e-05
22.0425	2.30617e+07	0.999932	6.79653e-05
22.0441	2.3062e+07	0.999944	5.62113e-05
22.0429	2.3062e+07	0.999943	5.73317e-05
22.043	2.3062e+07	0.999941	5.85105e-05
22.044	2.30623e+07	0.999956	4.40431e-05
22.043	2.3062e+07	0.999942	5.80134e-05
22.044	2.30621e+07	0.999946	5.35549e-05
22.0425	2.30623e+07	0.999955	4.51505e-05
22.0423	2.30622e+07	0.999951	4.89029e-05
22.0428	2.30623e+07	0.999956	4.40845e-05
22.0429	2.3062e+07	0.999942	5.82046e-05
22.0434	2.30623e+07	0.999955	4.4504e-05
22.0431	2.30622e+07	0.999954	4.56037e-05
22.0435	2.30622e+07	0.999952	4.78112e-05
22.0426	2.30625e+07	0.999966	3.44405e-05
22.0432	2.30624e+07	0.999963	3.69332e-05
22.0428	2.30623e+07	0.999957	4.30684e-05
22.0431	2.30622e+07	0.999954	4.58372e-05
22.0425	2.30623e+07	0.999957	4.30053e-05
22.0427	2.30621e+07	0.999948	5.16834e-05
22.0434	2.30622e+07	0.999952	4.78785e-05
22.0432	2.30622e+07	0.999951	4.93187e-05
22.0433	2.30621e+07	0.99995	5.00718e-05
22.0434	2.30624e+07	0.999962	3.76534e-05
22.0428	2.30622e+07	0.999953	4.66282e-05
22.0427	2.30625e+07	0.999966	3.40087e-05
22.0436	2.30625e+07	0.999964	3.59071e-05
22.0432	2.30626e+07	0.999969	3.08634e-05
22.0432	2.30623e+07	0.999957	4.32904e-05
22.0434	2.30622e+07	0.999953	4.73275e-05
22.043	2.30623e+07	0.999955	4.53626e-05
22.0441	2.30622e+07	0.999952	4.84669e-05
22.0439	2.30623e+07	0.999957	4.29074e-05
22.0436	2.30624e+07	0.99996	3.95509e-05
22.0436	2.30623e+07	0.999956	4.41379e-05
22.0431	2.30622e+07	0.99995	4.98312e-05
22.0433	2.30623e+07	0.999958	4.23295e-05
22.0437	2.30622e+07	0.999952	4.78585e-05
22.0443	2.30624e+07	0.99996	3.97038e-05
22.0424	2.30623e+07	0.999959	4.14135e-05
22.0436	2.30622e+07	0.999954	4.57434e-05
22.0436	2.30623e+07	0.999958	4.21092e-05
22.0437	2.30622e+07	0.999951	4.89553e-05
22.0449	2.30623e+07	0.999957	4.32638e-05
22.0438	2.30623e+07	0.999958	4.24653e-05
22.0432	2.30623e+07	0.999958	4.21537e-05
22.0433	2.30623e+07	0.999956	4.36157e-05
22.0439	2.30623e+07	0.999956	4.37031e-05
22.0433	2.30623e+07	0.999956	4.44622e-05
22.0433	2.30623e+07	0.999955	4.49118e-05
22.0445	2.30623e+07	0.999957	4.27064e-05
22.044	2.30623e+07	0.999955	4.47342e-05
22.0432	2.30623e+07	0.999955	4.47199e-05
22.0434	2.30622e+07	0.999953	4.68625e-05
22.043	2.30622e+07	0.999952	4.81713e-05
22.0447	2.30624e+07	0.999961	3.86214e-05
22.0447	2.30624e+07	0.999961	3.87894e-05
22.0437	2.30623e+07	0.999956	4.44329e-05
22.0433	2.30622e+07	0.999952	4.78063e-05
22.0437	2.30622e+07	0.99995	4.97941e-05
22.0437	2.30622e+07	0.999952	4.84178e-05
22.0441	2.30622e+07	0.999954	4.60722e-05
22.0442	2.30621e+07	0.99995	4.99071e-05
22.043	2.30622e+07	0.99995	4.95002e-05
22.0436	2.30622e+07	0.999952	4.84716e-05
22.0434	2.30621e+07	0.99995	4.99603e-05
22.0436	2.30623e+07	0.999957	4.28784e-05
22.0441	2.30622e+07	0.999953	4.73651e-05
22.0439	2.30622e+07	0.999954	4.58573e-05
22.0446	2.30622e+07	0.999951	4.86744e-05
22.0431	2.30622e+07	0.999952	4.7958e-05
22.0436	2.30622e+07	0.999951	4.87616e-05
22.0443	2.30621e+07	0.99995	5.03477e-05
22.0445	2.30622e+07	0.999954	4.6261e-05
22.0437	2.30624e+07	0.999963	3.68832e-05
22.0441	2.30625e+07	0.999964	3.63894e-05
22.0441	2.30624e+07	0.999963	3.73562e-05
22.0437	2.30625e+07	0.999966	3.3872e-05
22.0441	2.30624e+07	0.999963	3.73711e-05
22.0457	2.30623e+07	0.999956	4.38383e-05
22.0445	2.30624e+07	0.999959	4.07562e-05
22.0447	2.30623e+07	0.999959	4.12892e-05
22.0431	2.30623e+07	0.999956	4.43527e-05
22.0447	2.30622e+07	0.999951	4.90749e-05
22.0442	2.30621e+07	0.999947	5.26397e-05
22.0441	2.30622e+07	0.999953	4.68133e-05
22.0451	2.3062e+07	0.999945	5.50586e-05
22.0438	2.30622e+07	0.99995	4.98332e-05
22.0436	2.30622e+07	0.999952	4.80465e-05
22.0431	2.30624e+07	0.999959	4.05328e-05
22.0442	2.30623e+07	0.999955	4.52213e-05
22.0448	2.30623e+07	0.999957	4.33719e-05
22.0444	2.30622e+07	0.999954	4.61304e-05
22.0436	2.30623e+07	0.999955	4.54265e-05
22.0435	2.30622e+07	0.999952	4.75354e-05
22.0444	2.30623e+07	0.999957	4.26777e-05
22.0436	2.30623e+07	0.999958	4.2455e-05
22.0456	2.30623e+07	0.999957	4.26587e-05
22.0444	2.30623e+07	0.999957	4.2695e-05
22.0446	2.30624e+07	0.99996	4.04552e-05
22.0444	2.30623e+07	0.999955	4.46761e-05
22.0438	2.30624e+07	0.999962	3.79767e-05
22.045	2.30624e+07	0.999959	4.07048e-05
22.0432	2.30623e+07	0.999958	4.17836e-05
22.0443	2.30625e+07	0.999965	3.4527e-05
22.0444	2.30623e+07	0.999958	4.22728e-05
22.0446	2.30624e+07	0.999962	3.76969e-05
22.0448	2.30625e+07	0.999967	3.33442e-05
22.0448	2.30624e+07	0.999963	3.73658e-05
22.0448	2.30625e+07	0.999966	3.43406e-05
22.0441	2.30624e+07	0.999963	3.73761e-05
22.0451	2.30625e+07	0.999967	3.32705e-05
22.0451	2.30625e+07	0.999967	3.28407e-05
22.0451	2.30624e+07	0.999962	3.79186e-05
22.0454	2.30626e+07	0.999969	3.13767e-05
22.0442	2.30626e+07	0.999972	2.84987e-05
22.0448	2.30625e+07	0.999964	3.59268e-05
22.0442	2.30626e+07	0.99997	2.9885e-05
22.044	2.30627e+07	0.999974	2.55943e-05
22.0446	2.30626e+07	0.99997	3.03998e-05
22.0442	2.30625e+07	0.999964	3.58736e-05
22.0443	2.30627e+07	0.999974	2.57865e-05
22.0447	2.30626e+07	0.99997	3.01029e-05
22.0442	2.30625e+07	0.999965	3.50477e-05
22.0448	2.30625e+07	0.999964	3.60033e-05
22.0443	2.30625e+07	0.999967	3.28557e-05
22.0447	2.30626e+07	0.999971	2.9186e-05
22.0442	2.30627e+07	0.999973	2.72512e-05
22.0446	2.30625e+07	0.999966	3.40704e-05
22.0451	2.30625e+07	0.999963	3.65639e-05
22.0446	2.30625e+07	0.999966	3.41145e-05
22.0453	2.30625e+07	0.999963	3.65375e-05
22.046	2.30625e+07	0.999965	3.53944e-05
22.0458	2.30627e+07	0.999972	2.79479e-05
22.0443	2.30627e+07	0.999972	2.79397e-05
22.0442	2.30627e+07	0.999973	2.70595e-05
22.045	2.30626e+07	0.99997	2.96437e-05
22.0452	2.30626e+07	0.99997	2.97148e-05
22.0452	2.30624e+07	0.999962	3.75462e-05
22.0451	2.30625e+07	0.999966	3.40383e-05
22.0456	2.30623e+07	0.999957	4.34779e-05
22.045	2.30623e+07	0.999959	4.13707e-05
22.0445	2.30623e+07	0.999955	4.46469e-05
22.045	2.30622e+07	0.999954	4.56649e-05
22.0459	2.30623e+07	0.999957	4.27766e-05
22.0452	2.30624e+07	0.999961	3.90494e-05
22.0451	2.30624e+07	0.99996	3.95999e-05
22.0456	2.30624e+07	0.999962	3.79145e-05
22.0456	2.30624e+07	0.999959	4.07077e-05
22.0449	2.30623e+07	0.999956	4.44765e-05
22.0457	2.30623e+07	0.999956	4.44044e-05
22.046	2.30624e+07	0.999961	3.85918e-05
22.0453	2.30623e+07	0.999957	4.32144e-05
22.0459	2.30624e+07	0.999963	3.73694e-05
22.0463	2.30624e+07	0.999963	3.74675e-05
22.0453	2.30623e+07	0.999958	4.18034e-05
22.0444	2.30624e+07	0.999961	3.8902e-05
22.0467	2.30624e+07	0.999959	4.07393e-05
22.0462	2.30623e+07	0.999958	4.22694e-05
22.0455	2.30623e+07	0.999955	4.46485e-05
22.0459	2.30623e+07	0.999957	4.25688e-05
22.0462	2.30624e+07	0.999959	4.07589e-05
22.0457	2.30623e+07	0.999955	4.48946e-05
22.0466	2.30623e+07	0.999957	4.29957e-05
22.0453	2.30621e+07	0.999949	5.07388e-05
22.0452	2.30623e+07	0.999955	4.54403e-05
22.0451	2.30624e+07	0.999961	3.91458e-05
22.0459	2.30623e+07	0.999957	4.29998e-05
22.0463	2.30624e+07	0.999962	3.77109e-05
22.0454	2.30622e+07	0.999954	4.62194e-05
22.0453	2.30622e+07	0.999954	4.58873e-05
22.0452	2.30622e+07	0.999952	4.78672e-05
22.0466	2.30622e+07	0.999954	4.61168e-05
22.0457	2.30623e+07	0.999959	4.1433e-05
22.0457	2.30623e+07	0.999959	4.12521e-05
22.0472	2.30625e+07	0.999964	3.60148e-05
22.0453	2.30623e+07	0.999957	4.29849e-05
22.0457	2.30622e+07	0.999953	4.67861e-05
22.0457	2.30623e+07	0.999955	4.5066e-05
22.0454	2.3062e+07	0.999944	5.56159e-05
22.0452	2.30622e+07	0.999951	4.88344e-05
22.0451	2.3062e+07	0.999945	5.48302e-05
22.0458	2.30621e+07	0.999947	5.25238e-05
22.0472	2.30623e+07	0.999955	4.48188e-05
22.0456	2.30621e+07	0.99995	5.04388e-05
22.0465	2.30622e+07	0.999954	4.57354e-05
22.046	2.30623e+07	0.999958	4.1542e-05
22.046	2.3062e+07	0.999945	5.54052e-05
22.046	2.30621e+07	0.99995	5.03137e-05
22.045	2.30622e+07	0.999954	4.56916e-05
22.0452	2.30622e+07	0.999951	4.93117e-05
22.0463	2.3062e+07	0.999943	5.65917e-05
22.0456	2.30623e+07	0.999959	4.13859e-05
22.0463	2.30623e+07	0.999955	4.54476e-05
22.0462	2.3062e+07	0.999946	5.43573e-05
22.0461	2.30622e+07	0.999952	4.77332e-05
22.0456	2.30621e+07	0.999948	5.22261e-05
22.046	2.30623e+07	0.999957	4.26891e-05
22.0463	2.30622e+07	0.999952	4.81065e-05
22.0462	2.30621e+07	0.999946	5.40332e-05
22.046	2.30621e+07	0.999948	5.20229e-05
22.0463	2.3062e+07	0.999942	5.81353e-05
22.047	2.30623e+07	0.999955	4.51349e-05
22.0458	2.30623e+07	0.999956	4.4269e-05
22.0462	2.30624e+07	0.999963	3.7432e-05
22.0463	2.30623e+07	0.999955	4.49087e-05
22.0458	2.30624e+07	0.999959	4.09853e-05
22.0465	2.30624e+07	0.999961	3.87931e-05
22.0468	2.30624e+07	0.99996	4.03167e-05
22.0467	2.30625e+07	0.999966	3.44932e-05
22.0473	2.30623e+07	0.999957	4.32818e-05
22.0463	2.30622e+07	0.999953	4.74369e-05
22.0473	2.30622e+07	0.999954	4.56817e-05
22.0468	2.30624e+07	0.999959	4.05357e-05
22.0466	2.3062e+07	0.999943	5.68941e-05
22.0472	2.30621e+07	0.999948	5.18483e-05
22.0471	2.30623e+07	0.999956	4.43979e-05
22.047	2.30623e+07	0.999957	4.33862e-05
22.0456	2.30626e+07	0.999968	3.20348e-05
22.0465	2.30623e+07	0.999958	4.18972e-05
22.0476	2.30622e+07	0.999953	4.66587e-05
22.0467	2.30624e+07	0.999963	3.68973e-05
22.0468	2.30623e+07	0.999956	4.44056e-05
22.0463	2.30625e+07	0.999964	3.58345e-05
22.0466	2.30624e+07	0.999962	3.8044e-05
22.0473	2.30624e+07	0.99996	3.96416e-05
22.047	2.30623e+07	0.999956	4.38688e-05
22.0472	2.30623e+07	0.999957	4.32926e-05
22.0477	2.30623e+07	0.999956	4.44492e-05
22.0471	2.30623e+07	0.999959	4.13725e-05
22.0471	2.30625e+07	0.999964	3.59775e-05
22.0471	2.30622e+07	0.999952	4.75198e-05
22.0478	2.30623e+07	0.999959	4.12278e-05
22.047	2.30623e+07	0.999956	4.406e-05
22.0473	2.30624e+07	0.999962	3.82395e-05
22.0465	2.30621e+07	0.999948	5.18985e-05
22.047	2.30623e+07	0.999957	4.25109e-05
22.048	2.30623e+07	0.999958	4.15347e-05
22.0475	2.30623e+07	0.999957	4.28582e-05
22.0471	2.30623e+07	0.999959	4.12587e-05
22.0472	2.30621e+07	0.999949	5.08056e-05
22.047	2.30625e+07	0.999963	3.67183e-05
22.0483	2.30623e+07	0.999958	4.20385e-05
22.0474	2.30623e+07	0.999957	4.30662e-05
22.0471	2.30622e+07	0.999953	4.67747e-05
22.0471	2.30621e+07	0.999949	5.11381e-05
22.0473	2.30622e+07	0.999952	4.77925e-05
22.0471	2.30621e+07	0.999949	5.10523e-05
22.0469	2.30624e+07	0.999959	4.10181e-05
22.0474	2.30624e+07	0.999962	3.83431e-05
22.0473	2.30625e+07	0.999966	3.42692e-05
22.0469	2.30623e+07	0.999957	4.29067e-05
22.0483	2.30625e+07	0.999965	3.47175e-05
22.0474	2.30623e+07	0.999958	4.24965e-05
22.0477	2.30623e+07	0.999955	4.5117e-05
22.0482	2.30623e+07	0.999957	4.33676e-05
22.0469	2.30619e+07	0.999941	5.87689e-05
22.0479	2.30622e+07	0.999954	4.60817e-05
22.0483	2.30623e+07	0.999957	4.27666e-05
22.0483	2.30622e+07	0.999954	4.55796e-05
22.0475	2.30624e+07	0.999959	4.09858e-05
22.048	2.30622e+07	0.999952	4.84914e-05
22.0481	2.30622e+07	0.999952	4.84245e-05
22.0479	2.30623e+07	0.999956	4.44198e-05
22.0475	2.30622e+07	0.999952	4.77119e-05
22.0476	2.30624e+07	0.99996	4.04243e-05
22.0486	2.30624e+07	0.999962	3.78908e-05
22.0469	2.30623e+07	0.999956	4.35024e-05
22.0486	2.30622e+07	0.999954	4.61583e-05
22.0479	2.30622e+07	0.999953	4.71034e-05
22.0475	2.30625e+07	0.999966	3.44094e-05
22.0476	2.30624e+07	0.99996	4.01273e-05
22.0486	2.3062e+07	0.999945	5.5287e-05
22.0486	2.30622e+07	0.999954	4.57001e-05
22.0479	2.3062e+07	0.999943	5.72798e-05
22.0477	2.30623e+07	0.999959	4.13141e-05
22.0478	2.30623e+07	0.999955	4.49277e-05
22.048	2.30624e+07	0.999961	3.88128e-05
22.0475	2.30624e+07	0.999962	3.84135e-05
22.0483	2.30623e+07	0.999956	4.44182e-05
22.0469	2.30623e+07	0.999958	4.19174e-05
22.0474	2.30624e+07	0.999961	3.91292e-05
22.0476	2.30626e+07	0.99997	2.99533e-05
22.0477	2.30625e+07	0.999967	3.30102e-05
22.0484	2.30624e+07	0.999963	3.74292e-05
22.0482	2.30623e+07	0.999956	4.38215e-05
22.0478	2.30623e+07	0.999957	4.32445e-05
22.0493	2.30624e+07	0.999963	3.72542e-05
22.0486	2.30624e+07	0.999961	3.89704e-05
22.0481	2.30623e+07	0.999958	4.19687e-05
22.0485	2.30623e+07	0.999955	4.49154e-05
22.0489	2.30623e+07	0.999959	4.14274e-05
22.0486	2.30622e+07	0.999951	4.8801e-05
22.0481	2.30624e+07	0.999959	4.10612e-05
22.0478	2.30623e+07	0.999958	4.22732e-05
22.0484	2.30623e+07	0.999958	4.19368e-05
22.0488	2.30624e+07	0.999962	3.76106e-05
22.0478	2.30624e+07	0.99996	3.9662e-05
22.0483	2.30623e+07	0.999956	4.41811e-05
22.0485	2.30623e+07	0.999956	4.43238e-05
22.0489	2.30623e+07	0.999958	4.15829e-05
22.0497	2.30622e+07	0.999952	4.77099e-05
22.0489	2.30625e+07	0.999965	3.51112e-05
22.0491	2.30624e+07	0.999963	3.71625e-05
22.049	2.30623e+07	0.999955	4.54783e-05
22.0491	2.30623e+07	0.999955	4.51428e-05
22.0488	2.30622e+07	0.999951	4.87493e-05
22.0492	2.30624e+07	0.999962	3.7628e-05
22.0493	2.30624e+07	0.99996	3.96905e-05
22.0492	2.30624e+07	0.999961	3.85972e-05
22.0481	2.30625e+07	0.999966	3.37537e-05
22.0483	2.30624e+07	0.999959	4.05156e-05
22.0491	2.30623e+07	0.999958	4.21946e-05
22.049	2.30624e+07	0.999961	3.92814e-05
22.0494	2.30623e+07	0.999955	4.46455e-05
22.0499	2.30625e+07	0.999963	3.65202e-05
22.0491	2.30625e+07	0.999964	3.6462e-05
22.0486	2.30623e+07	0.999957	4.28267e-05
22.0496	2.30624e+07	0.99996	4.02684e-05
22.049	2.30624e+07	0.999961	3.87231e-05
22.0488	2.30621e+07	0.99995	5.01101e-05
22.0502	2.3062e+07	0.999942	5.7653e-05
22.0494	2.30623e+07	0.999955	4.51693e-05
22.0491	2.30622e+07	0.999952	4.80618e-05
22.049	2.30621e+07	0.999948	5.22896e-05
22.0495	2.3062e+07	0.999945	5.52514e-05
22.0502	2.30623e+07	0.999955	4.51472e-05
22.0495	2.30623e+07	0.999956	4.35986e-05
22.0491	2.30622e+07	0.999951	4.94985e-05
22.0502	2.30622e+07	0.999951	4.90638e-05
22.0498	2.30621e+07	0.999947	5.28714e-05
22.0494	2.30623e+07	0.999955	4.49916e-05
22.0503	2.30621e+07	0.999947	5.28168e-05
22.0493	2.30621e+07	0.999947	5.2627e-05
22.05	2.30624e+07	0.999961	3.9165e-05
22.0494	2.30622e+07	0.999951	4.91156e-05
22.0504	2.30622e+07	0.999952	4.77944e-05
22.0499	2.30623e+07	0.999957	4.31084e-05
22.0496	2.30623e+07	0.999955	4.54615e-05
22.0499	2.30625e+07	0.999965	3.5206e-05
22.0485	2.30624e+07	0.99996	4.0106e-05
22.0488	2.30622e+07	0.999951	4.93581e-05
22.0484	2.30623e+07	0.999955	4.51991e-05
22.048	2.30622e+07	0.999953	4.72506e-05
22.0477	2.30623e+07	0.999958	4.17297e-05
22.0479	2.30623e+07	0.999957	4.29594e-05
22.0477	2.30623e+07	0.999956	4.37725e-05
22.0475	2.30623e+07	0.999958	4.22578e-05
22.0479	2.30622e+07	0.999951	4.91984e-05
22.0478	2.3062e+07	0.999944	5.57614e-05
22.0484	2.30621e+07	0.999949	5.05697e-05
22.0478	2.30622e+07	0.999953	4.69006e-05
22.048	2.30623e+07	0.999958	4.19343e-05
22.0487	2.30624e+07	0.999959	4.0975e-05
22.0484	2.30622e+07	0.999953	4.69154e-05
22.0482	2.30622e+07	0.999951	4.94958e-05
22.049	2.30622e+07	0.999951	4.94517e-05
22.0486	2.30624e+07	0.999961	3.90222e-05
22.0481	2.30624e+07	0.999962	3.81859e-05
22.0498	2.30623e+07	0.999955	4.52334e-05
22.0485	2.30622e+07	0.999953	4.70481e-05
22.049	2.30624e+07	0.999961	3.93204e-05
22.0491	2.30622e+07	0.999953	4.73921e-05
22.0484	2.30624e+07	0.999962	3.84897e-05
22.0488	2.30623e+07	0.999956	4.42327e-05
22.0487	2.30625e+07	0.999965	3.47406e-05
22.049	2.30625e+07	0.999967	3.27616e-05
22.0493	2.30622e+07	0.999953	4.69769e-05
22.0489	2.30623e+07	0.999955	4.52367e-05
22.0495	2.30623e+07	0.999957	4.27704e-05
22.0484	2.30624e+07	0.99996	3.96141e-05
22.0497	2.30623e+07	0.999958	4.21069e-05
22.0493	2.30624e+07	0.99996	3.96273e-05
22.0487	2.30624e+07	0.99996	3.96679e-05
22.0486	2.30622e+07	0.999951	4.92249e-05
22.0485	2.30621e+07	0.999947	5.27574e-05
22.049	2.30623e+07	0.999955	4.48489e-05
22.0484	2.30623e+07	0.999958	4.20975e-05
22.049	2.30622e+07	0.99995	4.97301e-05
22.0491	2.30622e+07	0.999953	4.69401e-05
22.0491	2.30622e+07	0.999954	4.5864e-05
22.0487	2.30624e+07	0.999959	4.08406e-05
22.0485	2.30623e+07	0.999957	4.3474e-05
22.05	2.30623e+07	0.999958	4.23495e-05
22.0497	2.30624e+07	0.99996	4.04411e-05
22.049	2.30622e+07	0.999953	4.66333e-05
22.0496	2.30625e+07	0.999964	3.63619e-05
22.0503	2.30622e+07	0.999953	4.699e-05
22.049	2.30621e+07	0.999949	5.0884e-05
22.0495	2.30621e+07	0.999948	5.15145e-05
22.05	2.30621e+07	0.999947	5.27532e-05
22.0492	2.3062e+07	0.999945	5.45747e-05
22.0503	2.30623e+07	0.999955	4.52889e-05
22.0495	2.30622e+07	0.999951	4.9337e-05
22.0494	2.30622e+07	0.999951	4.92645e-05
22.0489	2.30622e+07	0.999954	4.56101e-05
22.0505	2.30623e+07	0.999959	4.12155e-05
22.0501	2.30624e+07	0.999961	3.90219e-05
22.0503	2.30621e+07	0.999948	5.18612e-05
22.051	2.30621e+07	0.999948	5.19606e-05
22.0492	2.30623e+07	0.999958	4.17518e-05
22.0497	2.30621e+07	0.999947	5.30659e-05
22.0508	2.30623e+07	0.999955	4.51589e-05
22.0528	2.30625e+07	0.999963	3.67543e-05
22.0523	2.30624e+07	0.999961	3.94269e-05
22.0515	2.30622e+07	0.999954	4.60906e-05
22.0523	2.30622e+07	0.999954	4.56186e-05
22.0515	2.30625e+07	0.999967	3.30314e-05
22.0527	2.30623e+07	0.999956	4.41187e-05
22.0535	2.30626e+07	0.999968	3.22435e-05
22.053	2.30622e+07	0.999954	4.64271e-05
22.0526	2.30623e+07	0.999956	4.43007e-05
22.0527	2.30625e+07	0.999966	3.40482e-05
22.0534	2.30624e+07	0.99996	4.03746e-05
22.0516	2.30625e+07	0.999964	3.56504e-05
22.0529	2.30627e+07	0.999972	2.80466e-05
22.0528	2.30623e+07	0.999959	4.13399e-05
22.053	2.30624e+07	0.999959	4.07864e-05
22.0526	2.30624e+07	0.999959	4.11136e-05
22.0526	2.30623e+07	0.999958	4.20506e-05
22.0528	2.30623e+07	0.999956	4.43568e-05
22.0531	2.30622e+07	0.999954	4.56889e-05
22.0523	2.30623e+07	0.999955	4.54537e-05
22.0528	2.30622e+07	0.999954	4.63048e-05
22.0524	2.30623e+07	0.999955	4.52001e-05
22.0527	2.30623e+07	0.999956	4.42062e-05
22.0527	2.30621e+07	0.999948	5.23929e-05
22.0528	2.30625e+07	0.999964	3.63115e-05
22.0534	2.30624e+07	0.999963	3.73628e-05
22.0526	2.30624e+07	0.99996	4.0368e-05
22.0535	2.30625e+07	0.999967	3.2802e-05
22.0526	2.30625e+07	0.999967	3.32629e-05
22.0522	2.30625e+07	0.999965	3.51768e-05
22.0522	2.30624e+07	0.999962	3.77984e-05
22.0524	2.30625e+07	0.999966	3.41351e-05
22.0527	2.30625e+07	0.999965	3.48078e-05
22.0525	2.30626e+07	0.999972	2.83426e-05
22.0532	2.30625e+07	0.999966	3.42692e-05
22.0532	2.30625e+07	0.999967	3.29636e-05
22.0535	2.30623e+07	0.999958	4.1849e-05
22.0533	2.30624e+07	0.999962	3.76282e-05
22.0536	2.30627e+07	0.999974	2.59976e-05
22.0526	2.30627e+07	0.999973	2.70983e-05
22.0526	2.30626e+07	0.999968	3.18084e-05
22.0529	2.30626e+07	0.999969	3.05795e-05
22.054	2.30625e+07	0.999967	3.28965e-05
22.0539	2.30624e+07	0.999962	3.77462e-05
22.0527	2.30626e+07	0.999968	3.22519e-05
22.053	2.30627e+07	0.999974	2.62303e-05
22.0528	2.30625e+07	0.999964	3.57899e-05
22.0532	2.30626e+07	0.999968	3.22825e-05
22.0528	2.30627e+07	0.999974	2.63473e-05
22.0535	2.30628e+07	0.999978	2.2447e-05
22.0548	2.30627e+07	0.999972	2.80728e-05
22.0528	2.30625e+07	0.999967	3.28151e-05
22.0535	2.30625e+07	0.999966	3.41862e-05
22.0537	2.30626e+07	0.999969	3.14258e-05
22.0534	2.30626e+07	0.999972	2.84442e-05
22.0545	2.30626e+07	0.999968	3.2066e-05
22.0544	2.30627e+07	0.999973	2.74875e-05
22.0538	2.30627e+07	0.999975	2.47785e-05
22.0542	2.30628e+07	0.999977	2.2627e-05
22.055	2.30628e+07	0.999979	2.1113e-05
22.0538	2.30627e+07	0.999973	2.7403e-05
22.0545	2.30624e+07	0.999963	3.70651e-05
22.0546	2.30626e+07	0.999971	2.92886e-05
22.0539	2.30626e+07	0.999969	3.08106e-05
22.0541	2.30627e+07	0.999974	2.63307e-05
22.0534	2.30629e+07	0.999981	1.91374e-05
22.0539	2.30628e+07	0.999977	2.30393e-05
22.0544	2.30627e+07	0.999973	2.66902e-05
22.055	2.30627e+07	0.999973	2.68794e-05
22.055	2.30626e+07	0.99997	2.95684e-05
22.0539	2.30626e+07	0.999968	3.20092e-05
22.0537	2.30629e+07	0.999981	1.91323e-05
22.0542	2.30629e+07	0.999981	1.90236e-05
22.0547	2.30627e+07	0.999974	2.56892e-05
22.0551	2.30626e+07	0.99997	3.04255e-05
22.0539	2.30626e+07	0.99997	3.00039e-05
22.0546	2.30625e+07	0.999966	3.42994e-05
22.0553	2.30626e+07	0.99997	2.98332e-05
22.0547	2.30628e+07	0.999978	2.18577e-05
22.0544	2.30627e+07	0.999972	2.78051e-05
22.0545	2.30627e+07	0.999974	2.58242e-05
22.0543	2.30625e+07	0.999965	3.48262e-05
22.0548	2.30628e+07	0.99998	2.04904e-05
22.0538	2.30628e+07	0.999978	2.21542e-05
22.0547	2.30627e+07	0.999974	2.57679e-05
22.0553	2.3063e+07	0.999986	1.36122e-05
22.0546	2.30628e+07	0.99998	1.99307e-05
22.0542	2.30626e+07	0.999971	2.88838e-05
22.0545	2.30625e+07	0.999967	3.29161e-05
22.0555	2.30626e+07	0.999968	3.21498e-05
22.055	2.30625e+07	0.999964	3.5842e-05
22.0559	2.30627e+07	0.999974	2.56114e-05
22.055	2.30626e+07	0.999968	3.22119e-05
22.0548	2.30627e+07	0.999973	2.6985e-05
22.0549	2.30627e+07	0.999974	2.60238e-05
22.0547	2.30628e+07	0.999979	2.13118e-05
22.0541	2.30628e+07	0.99998	2.00295e-05
22.0554	2.30628e+07	0.999978	2.17002e-05
22.0547	2.30627e+07	0.999974	2.61415e-05
22.0549	2.30626e+07	0.999971	2.90729e-05
22.0564	2.30625e+07	0.999964	3.58995e-05
22.055	2.30627e+07	0.999974	2.56202e-05
22.0553	2.30627e+07	0.999974	2.62441e-05
22.0556	2.30625e+07	0.999966	3.42874e-05
22.0562	2.30625e+07	0.999967	3.34013e-05
22.0558	2.30627e+07	0.999975	2.52614e-05
22.0558	2.30628e+07	0.999979	2.14861e-05
22.0555	2.30627e+07	0.999972	2.79233e-05
22.0551	2.30629e+07	0.999983	1.66383e-05
22.0559	2.30627e+07	0.999974	2.56864e-05
22.0554	2.30626e+07	0.999971	2.88629e-05
22.0562	2.30627e+07	0.999976	2.39322e-05
22.0567	2.30628e+07	0.999978	2.24282e-05
22.0569	2.30626e+07	0.999969	3.10464e-05
22.0558	2.30625e+07	0.999967	3.25226e-05
22.0563	2.30628e+07	0.999978	2.20536e-05
22.0558	2.30627e+07	0.999974	2.59206e-05
22.056	2.30629e+07	0.999982	1.81038e-05
22.0564	2.30626e+07	0.999968	3.2263e-05
22.0559	2.30628e+07	0.999978	2.19596e-05
22.0561	2.30628e+07	0.999977	2.34473e-05
22.0573	2.30627e+07	0.999974	2.59255e-05
22.056	2.3063e+07	0.999986	1.37879e-05
22.0562	2.30627e+07	0.999972	2.80306e-05
22.057	2.3063e+07	0.999986	1.37198e-05
22.0556	2.30628e+07	0.999979	2.08021e-05
22.0564	2.30627e+07	0.999972	2.78213e-05
22.0574	2.30627e+07	0.999975	2.50788e-05
22.057	2.30628e+07	0.999977	2.3404e-05
22.0574	2.30626e+07	0.999968	3.18895e-05
22.0567	2.30626e+07	0.999971	2.9121e-05
22.0569	2.30628e+07	0.99998	2.0101e-05
22.0558	2.30627e+07	0.999974	2.57609e-05
22.0565	2.30628e+07	0.999977	2.29422e-05
22.058	2.30629e+07	0.999981	1.91333e-05
22.0566	2.30631e+07	0.999992	8.37676e-06
22.0568	2.30626e+07	0.99997	2.98502e-05
22.0575	2.30626e+07	0.999969	3.06253e-05
22.0563	2.30627e+07	0.999975	2.48511e-05
22.0565	2.30628e+07	0.999977	2.3067e-05
22.0568	2.30628e+07	0.99998	1.96703e-05
22.0568	2.30627e+07	0.999974	2.6285e-05
22.0567	2.30627e+07	0.999974	2.62049e-05
22.0571	2.30628e+07	0.99998	2.02874e-05
22.0572	2.30628e+07	0.999978	2.21318e-05
22.0571	2.30627e+07	0.999975	2.52053e-05
22.0575	2.3063e+07	0.999985	1.51418e-05
22.0572	2.3063e+07	0.999986	1.36834e-05
22.0572	2.3063e+07	0.999986	1.3966e-05
22.0568	2.30631e+07	0.99999	9.73587e-06
22.0579	2.30629e+07	0.999985	1.54729e-05
22.0572	2.3063e+07	0.999987	1.29859e-05
22.0584	2.3063e+07	0.999987	1.33022e-05
22.0579	2.30629e+07	0.999982	1.75841e-05
22.0571	2.30631e+07	0.999989	1.07973e-05
22.0573	2.30629e+07	0.999981	1.87794e-05
22.058	2.30628e+07	0.999978	2.20033e-05
22.0575	2.30629e+07	0.999981	1.8909e-05
22.0572	2.30632e+07	0.999994	6.32738e-06
22.0576	2.3063e+07	0.999986	1.36521e-05
22.0585	2.30632e+07	0.999996	3.87345e-06
22.0575	2.30631e+07	0.99999	9.71196e-06
22.0569	2.30628e+07	0.999978	2.18303e-05
22.057	2.30628e+07	0.999977	2.30802e-05
22.0569	2.30628e+07	0.999978	2.22403e-05
22.0586	2.30629e+07	0.999981	1.88755e-05
22.057	2.30628e+07	0.999979	2.05945e-05
22.0562	2.30629e+07	0.999983	1.71404e-05
22.057	2.30629e+07	0.999981	1.87661e-05
22.0579	2.30627e+07	0.999975	2.50874e-05
22.0574	2.30627e+07	0.999972	2.77566e-05
22.0574	2.30629e+07	0.999982	1.83335e-05
22.0584	2.30631e+07	0.999991	9.08716e-06
22.0581	2.30629e+07	0.999983	1.7278e-05
22.0583	2.3063e+07	0.999987	1.34942e-05
22.0581	2.30628e+07	0.999976	2.3793e-05
22.0577	2.30628e+07	0.99998	2.02563e-05
22.0577	2.30629e+07	0.999985	1.52785e-05
22.0586	2.30628e+07	0.999977	2.29465e-05
22.0593	2.30628e+07	0.999978	2.18357e-05
22.0588	2.3063e+07	0.999985	1.50187e-05
22.0582	2.30629e+07	0.999983	1.70208e-05
22.0585	2.30629e+07	0.999984	1.58031e-05
22.0585	2.30629e+07	0.999983	1.69347e-05
22.0589	2.30629e+07	0.999983	1.66133e-05
22.0593	2.30627e+07	0.999974	2.6444e-05
22.0587	2.30628e+07	0.999979	2.05998e-05
22.0586	2.30632e+07	0.999995	5.44456e-06
22.0598	2.3063e+07	0.999988	1.1741e-05
22.0597	2.30629e+07	0.999983	1.66675e-05
22.0583	2.3063e+07	0.999985	1.51466e-05
22.0582	2.30629e+07	0.999984	1.64598e-05
22.0588	2.30628e+07	0.999979	2.11516e-05
22.0585	2.30628e+07	0.999978	2.21148e-05
22.0579	2.3063e+07	0.999988	1.24911e-05
22.0594	2.3063e+07	0.999986	1.40141e-05
22.0605	2.30628e+07	0.999977	2.25521e-05
22.0591	2.30629e+07	0.999983	1.73848e-05
22.0602	2.30631e+07	0.99999	1.01105e-05
22.0594	2.30628e+07	0.999978	2.16315e-05
22.0586	2.3063e+07	0.999988	1.21715e-05
22.0599	2.3063e+07	0.999985	1.46865e-05
22.059	2.3063e+07	0.999986	1.44536e-05
22.0596	2.3063e+07	0.999985	1.51186e-05
22.0596	2.30627e+07	0.999975	2.46192e-05
22.0585	2.30629e+07	0.999985	1.53289e-05
22.0584	2.30629e+07	0.99998	1.95129e-05
22.0594	2.30629e+07	0.999982	1.79764e-05
22.0601	2.3063e+07	0.999987	1.25813e-05
22.0602	2.3063e+07	0.999987	1.31907e-05
22.0591	2.30628e+07	0.99998	2.04307e-05
22.0596	2.30629e+07	0.999982	1.84494e-05
22.0598	2.3063e+07	0.999985	1.47424e-05
22.0594	2.30628e+07	0.999979	2.13305e-05
22.0601	2.3063e+07	0.999986	1.36372e-05
22.0596	2.30631e+07	0.999991	9.19878e-06
22.0594	2.30629e+07	0.999981	1.92113e-05
22.0596	2.3063e+07	0.999988	1.16369e-05
22.0599	2.30631e+07	0.99999	9.59818e-06
22.0613	2.3063e+07	0.999987	1.25165e-05
22.0597	2.3063e+07	0.999985	1.51687e-05
22.0608	2.30629e+07	0.999981	1.86371e-05
22.0599	2.3063e+07	0.999986	1.42562e-05
22.0607	2.30629e+07	0.999984	1.63909e-05
22.0599	2.30632e+07	0.999995	5.27909e-06
22.0607	2.30629e+07	0.999985	1.5263e-05
22.0605	2.30631e+07	0.999989	1.06371e-05
22.0595	2.30629e+07	0.999982	1.75873e-05
22.0612	2.30631e+07	0.999993	7.16561e-06
22.0606	2.30632e+07	0.999994	6.49127e-06
22.0608	2.30628e+07	0.999979	2.09791e-05
22.0603	2.3063e+07	0.999986	1.44093e-05
22.0606	2.30632e+07	0.999996	4.00608e-06
22.0617	2.30629e+07	0.999984	1.63757e-05
22.0604	2.30632e+07	0.999994	6.15775e-06
22.0609	2.3063e+07	0.999989	1.1142e-05
22.0612	2.30629e+07	0.999985	1.5199e-05
22.0604	2.30628e+07	0.999978	2.21691e-05
22.0612	2.30629e+07	0.999981	1.89942e-05
22.0615	2.3063e+07	0.999985	1.46274e-05
22.0605	2.3063e+07	0.999989	1.14877e-05
22.0607	2.30631e+07	0.99999	1.03374e-05
22.0609	2.3063e+07	0.999986	1.38248e-05
22.0623	2.3063e+07	0.999988	1.16767e-05
22.062	2.30629e+07	0.999985	1.54748e-05
22.0605	2.30629e+07	0.999984	1.63117e-05
22.0626	2.30629e+07	0.999983	1.73244e-05
22.0614	2.3063e+07	0.999988	1.21864e-05
22.0616	2.3063e+07	0.999989	1.11283e-05
22.0608	2.30631e+07	0.99999	9.93532e-06
22.0602	2.30629e+07	0.999984	1.62146e-05
22.0617	2.30629e+07	0.999982	1.82692e-05
22.0614	2.30632e+07	0.999998	2.43991e-06
22.0613	2.30634e+07	1	-3.4693e-06
22.0616	2.30631e+07	0.999993	6.50953e-06
22.0617	2.30631e+07	0.999991	8.88273e-06
22.0622	2.30632e+07	0.999996	4.45026e-06
22.0619	2.3063e+07	0.999987	1.29258e-05
22.062	2.30634e+07	1	-2.81826e-06
22.0617	2.30633e+07	0.999999	1.33877e-06
22.0625	2.30631e+07	0.999993	6.76098e-06
22.0623	2.3063e+07	0.999986	1.40093e-05
22.0621	2.30628e+07	0.999977	2.31164e-05
22.0625	2.30629e+07	0.999984	1.64956e-05
22.0627	2.30631e+07	0.999992	7.50421e-06
22.0611	2.30631e+07	0.99999	9.57487e-06
22.0622	2.30629e+07	0.999985	1.5266e-05
22.0631	2.30629e+07	0.999984	1.628e-05
22.0616	2.30629e+07	0.999984	1.59345e-05
22.063	2.3063e+07	0.999986	1.39137e-05
22.0629	2.3063e+07	0.999986	1.39804e-05
22.0614	2.30629e+07	0.999984	1.55875e-05
22.0625	2.30629e+07	0.999982	1.79044e-05
22.0624	2.30632e+07	0.999995	5.28125e-06
22.0638	2.30631e+07	0.999989	1.05143e-05
22.0627	2.30633e+07	1	1.04046e-07
22.0626	2.30629e+07	0.999983	1.74113e-05
22.0622	2.30631e+07	0.999991	9.07576e-06
22.0634	2.30629e+07	0.999985	1.53431e-05
22.0627	2.30629e+07	0.999984	1.60495e-05
22.0631	2.3063e+07	0.999986	1.40612e-05
22.0646	2.30632e+07	0.999997	2.97964e-06
22.0625	2.30632e+07	0.999996	4.11171e-06
22.0636	2.30631e+07	0.999992	8.1007e-06
22.0633	2.30632e+07	0.999998	2.25911e-06
22.0628	2.30632e+07	0.999996	3.80649e-06
22.0637	2.30632e+07	0.999996	3.60834e-06
22.0634	2.30633e+07	1	-1.14214e-06
22.064	2.30632e+07	0.999995	5.14985e-06
22.0639	2.30631e+07	0.99999	1.02963e-05
22.0631	2.30633e+07	1	-8.78176e-08
22.0628	2.30633e+07	1	-1.19138e-06
22.0635	2.30633e+07	0.999998	1.54725e-06
22.0637	2.30633e+07	1	3.06629e-07
22.0636	2.30632e+07	0.999996	4.19342e-06
22.0628	2.30632e+07	0.999996	3.62614e-06
22.0642	2.3063e+07	0.999988	1.15951e-05
22.0634	2.30632e+07	0.999995	5.39901e-06
22.0638	2.30632e+07	0.999996	4.27566e-06
22.0634	2.30629e+07	0.999984	1.6447e-05
22.0631	2.30631e+07	0.999993	7.14098e-06
22.0639	2.30631e+07	0.999991	9.19479e-06
22.0641	2.30632e+07	0.999997	3.15425e-06
22.0655	2.30633e+07	0.999999	1.14473e-06
22.0649	2.3063e+07	0.999989	1.12464e-05
22.0633	2.30632e+07	0.999996	3.88261e-06
22.0646	2.30632e+07	0.999994	6.43261e-06
22.0651	2.30632e+07	0.999994	5.94399e-06
22.0639	2.30634e+07	1	-2.45298e-06
22.0642	2.30633e+07	1	-2.70507e-07
22.0647	2.30632e+07	0.999994	6.08006e-06
22.0642	2.30633e+07	1	3.4603e-07
22.064	2.30632e+07	0.999995	4.85008e-06
22.0653	2.30633e+07	1	-3.16212e-07
22.0656	2.30636e+07	1.00001	-1.12824e-05
22.065	2.30634e+07	1	-4.21297e-06
22.0653	2.30634e+07	1	-4.18052e-06
22.0651	2.30635e+07	1.00001	-7.14368e-06
22.0656	2.30635e+07	1.00001	-8.74463e-06
22.0657	2.30635e+07	1.00001	-6.97547e-06
22.0647	2.30634e+07	1.00001	-5.07551e-06
22.0649	2.30635e+07	1.00001	-1.07787e-05
22.0661	2.30634e+07	1	-4.52297e-06
22.0654	2.30632e+07	0.999996	3.63105e-06
22.065	2.30632e+07	0.999998	2.27033e-06
22.0659	2.30633e+07	0.999999	6.18333e-07
22.0648	2.30633e+07	1	-1.68288e-07
22.0655	2.30634e+07	1.00001	-5.61766e-06
22.0659	2.30635e+07	1.00001	-7.85864e-06
22.0647	2.30634e+07	1.00001	-5.40391e-06
22.0656	2.30634e+07	1	-3.83984e-06
22.0658	2.30633e+07	0.999999	5.35587e-07
22.0658	2.30633e+07	1	-2.59592e-07
22.066	2.30634e+07	1	-4.72643e-06
22.065	2.30636e+07	1.00001	-1.46124e-05
22.0663	2.30635e+07	1.00001	-8.53725e-06
22.0657	2.30636e+07	1.00001	-1.21803e-05
22.0653	2.30638e+07	1.00002	-2.22927e-05
22.0663	2.30635e+07	1.00001	-1.03632e-05
22.0651	2.30636e+07	1.00001	-1.16816e-05
22.0651	2.30635e+07	1.00001	-9.16225e-06
22.0665	2.30636e+07	1.00001	-1.42665e-05
22.0658	2.30635e+07	1.00001	-7.73534e-06
22.066	2.30632e+07	0.999998	2.17264e-06
22.0659	2.30634e+07	1	-3.07522e-06
22.066	2.30634e+07	1.00001	-5.41108e-06
22.0665	2.30635e+07	1.00001	-8.82103e-06
22.0664	2.30634e+07	1.00001	-5.46636e-06
22.0665	2.30634e+07	1.00001	-6.16599e-06
22.0663	2.30636e+07	1.00001	-1.43749e-05
22.0667	2.30635e+07	1.00001	-1.05783e-05
22.0669	2.30637e+07	1.00002	-1.9466e-05
22.0663	2.30636e+07	1.00001	-1.1566e-05
22.0665	2.30635e+07	1.00001	-7.22002e-06
22.0664	2.30636e+07	1.00001	-1.28435e-05
22.0664	2.30637e+07	1.00002	-1.58644e-05
22.0664	2.30636e+07	1.00001	-1.13141e-05
22.0658	2.30638e+07	1.00002	-2.37484e-05
22.0666	2.30637e+07	1.00002	-1.56371e-05
22.0662	2.30636e+07	1.00001	-1.11394e-05
22.0669	2.30636e+07	1.00001	-1.35593e-05
22.0677	2.30638e+07	1.00002	-2.17407e-05
22.0665	2.30638e+07	1.00002	-2.24102e-05
22.0675	2.30637e+07	1.00002	-1.80189e-05
22.0666	2.30638e+07	1.00002	-2.05936e-05
22.0672	2.30637e+07	1.00002	-1.66654e-05
22.067	2.30635e+07	1.00001	-1.07777e-05
22.0662	2.30636e+07	1.00001	-1.15234e-05
22.0669	2.30637e+07	1.00002	-1.77311e-05
22.0678	2.30637e+07	1.00002	-1.61767e-05
22.0665	2.30635e+07	1.00001	-8.43502e-06
22.0648	2.30635e+07	1.00001	-1.04656e-05
22.0663	2.30636e+07	1.00001	-1.35746e-05
22.066	2.30634e+07	1	-4.54163e-06
22.0673	2.30637e+07	1.00002	-1.68619e-05
22.0677	2.30635e+07	1.00001	-9.22403e-06
22.0671	2.30636e+07	1.00001	-1.20661e-05
22.0682	2.30636e+07	1.00001	-1.16985e-05
22.067	2.30636e+07	1.00001	-1.47345e-05
22.0681	2.30635e+07	1.00001	-9.07512e-06
22.0674	2.30638e+07	1.00002	-2.13235e-05
22.068	2.30634e+07	1	-4.55476e-06
22.0678	2.30635e+07	1.00001	-6.76654e-06
22.0669	2.30637e+07	1.00002	-1.68179e-05
22.0684	2.30637e+07	1.00002	-1.5964e-05
22.0682	2.30635e+07	1.00001	-6.82565e-06
22.0689	2.30636e+07	1.00001	-1.11064e-05
22.0686	2.30636e+07	1.00001	-1.46263e-05
22.0683	2.30637e+07	1.00002	-1.94271e-05
22.0684	2.30636e+07	1.00001	-1.47304e-05
22.0683	2.30635e+07	1.00001	-9.34504e-06
22.0683	2.30638e+07	1.00002	-2.17263e-05
22.0684	2.30636e+07	1.00001	-1.17052e-05
22.0689	2.30637e+07	1.00002	-1.60683e-05
22.0686	2.30634e+07	1.00001	-6.34385e-06
22.0688	2.30638e+07	1.00002	-2.20619e-05
22.0683	2.30636e+07	1.00001	-1.10828e-05
22.0688	2.30636e+07	1.00001	-1.09961e-05
22.0691	2.30636e+07	1.00001	-1.35977e-05
22.0691	2.30635e+07	1.00001	-6.93837e-06
22.0682	2.30633e+07	1	4.55369e-07
22.0684	2.30634e+07	1	-3.21363e-06
22.0694	2.30634e+07	1	-4.115e-06
22.0694	2.30635e+07	1.00001	-1.04477e-05
22.0693	2.30634e+07	1	-4.01391e-06
22.0685	2.30635e+07	1.00001	-7.85945e-06
22.0693	2.30635e+07	1.00001	-7.3643e-06
22.0695	2.30635e+07	1.00001	-8.70536e-06
22.0688	2.30635e+07	1.00001	-8.96729e-06
22.0695	2.30636e+07	1.00001	-1.33827e-05
22.0701	2.30635e+07	1.00001	-8.23013e-06
22.0693	2.30635e+07	1.00001	-1.06668e-05
22.0693	2.30634e+07	1.00001	-5.94953e-06
22.0697	2.30635e+07	1.00001	-7.4001e-06
22.0705	2.30637e+07	1.00002	-1.52074e-05
22.0697	2.30635e+07	1.00001	-8.06947e-06
22.0693	2.30635e+07	1.00001	-9.92251e-06
22.0705	2.30636e+07	1.00001	-1.23475e-05
22.0697	2.30635e+07	1.00001	-9.01932e-06
22.07	2.30634e+07	1	-4.0579e-06
22.0703	2.30635e+07	1.00001	-7.57516e-06
22.0703	2.30635e+07	1.00001	-9.59403e-06
22.0699	2.30635e+07	1.00001	-7.51947e-06
22.069	2.30636e+07	1.00001	-1.43096e-05
22.0701	2.30635e+07	1.00001	-1.0168e-05
22.0709	2.30636e+07	1.00001	-1.25952e-05
22.0701	2.30635e+07	1.00001	-9.63653e-06
22.0704	2.30633e+07	1	-2.00613e-06
22.0702	2.30635e+07	1.00001	-9.57735e-06
22.071	2.30636e+07	1.00001	-1.46806e-05
22.0701	2.30638e+07	1.00002	-2.07232e-05
22.0713	2.30637e+07	1.00002	-1.70432e-05
22.0713	2.30635e+07	1.00001	-1.03617e-05
22.0708	2.30635e+07	1.00001	-8.84633e-06
22.0718	2.30635e+07	1.00001	-1.00087e-05
22.0721	2.30635e+07	1.00001	-8.37507e-06
22.0723	2.30635e+07	1.00001	-7.69218e-06
22.0714	2.30634e+07	1	-4.07475e-06
22.0708	2.30635e+07	1.00001	-9.44209e-06
22.0711	2.30634e+07	1	-3.09194e-06
22.0703	2.30634e+07	1	-4.62473e-06
22.0714	2.30633e+07	1	1.38436e-07
22.0711	2.30632e+07	0.999996	4.41794e-06
22.071	2.30634e+07	1	-4.54995e-06
22.0719	2.30633e+07	1	-6.16285e-07
22.0716	2.30632e+07	0.999995	5.35467e-06
22.0724	2.30634e+07	1	-2.58757e-06
22.072	2.30634e+07	1	-2.45041e-06
22.0724	2.30633e+07	1	4.14327e-07
22.0718	2.30633e+07	0.999999	1.01918e-06
22.0718	2.30633e+07	1	-8.08341e-07
22.0711	2.30632e+07	0.999996	3.82051e-06
22.0712	2.30633e+07	1	2.46183e-07
22.0723	2.30635e+07	1.00001	-6.59291e-06
22.0722	2.30636e+07	1.00001	-1.21028e-05
22.0719	2.30635e+07	1.00001	-7.49919e-06
22.0713	2.30632e+07	0.999997	2.97019e-06
22.0721	2.30633e+07	1	-1.20883e-06
22.0722	2.30635e+07	1.00001	-8.36744e-06
22.0723	2.30635e+07	1.00001	-7.76657e-06
22.0717	2.30634e+07	1.00001	-5.305e-06
22.0719	2.30633e+07	1	-1.87327e-06
22.0723	2.30633e+07	0.999999	8.02454e-07
22.0723	2.30631e+07	0.999993	7.21136e-06
22.0733	2.30634e+07	1	-2.42089e-06
22.0729	2.30633e+07	1	-1.69222e-06
22.0728	2.30633e+07	0.999998	1.90273e-06
22.0722	2.30634e+07	1	-4.40087e-06
22.0725	2.30634e+07	1.00001	-5.55856e-06
22.0738	2.30634e+07	1	-4.58122e-06
22.073	2.30634e+07	1	-2.81141e-06
22.0718	2.30634e+07	1.00001	-5.77976e-06
22.0737	2.30635e+07	1.00001	-8.51691e-06
22.0737	2.30634e+07	1.00001	-6.30685e-06
22.0744	2.30636e+07	1.00001	-1.49815e-05
22.0724	2.30633e+07	1	-1.4872e-06
22.0723	2.30633e+07	0.999998	1.72723e-06
22.074	2.30636e+07	1.00001	-1.48155e-05
22.0743	2.30633e+07	1	-1.51276e-06
22.0735	2.30634e+07	1	-4.47164e-06
22.074	2.30635e+07	1.00001	-7.2445e-06
22.0731	2.30636e+07	1.00001	-1.4232e-05
22.0738	2.30634e+07	1	-3.41192e-06
22.0736	2.30634e+07	1	-2.78348e-06
22.074	2.30634e+07	1	-4.14214e-06
22.0742	2.30633e+07	0.999998	1.58023e-06
22.0739	2.30634e+07	1	-2.58067e-06
22.0735	2.30634e+07	1.00001	-5.81848e-06
22.0745	2.30635e+07	1.00001	-7.52354e-06
22.0745	2.30634e+07	1	-3.59714e-06
22.0732	2.30634e+07	1	-4.13154e-06
22.0739	2.30635e+07	1.00001	-9.63071e-06
22.0736	2.30635e+07	1.00001	-7.03835e-06
22.0739	2.30635e+07	1.00001	-8.54414e-06
22.0741	2.30634e+07	1	-2.45453e-06
22.075	2.30636e+07	1.00001	-1.33764e-05
22.0746	2.30635e+07	1.00001	-1.0011e-05
22.0742	2.30635e+07	1.00001	-8.4871e-06
22.0758	2.30635e+07	1.00001	-7.16342e-06
22.0753	2.30633e+07	0.999999	6.21335e-07
22.0745	2.30635e+07	1.00001	-9.56344e-06
22.0748	2.30636e+07	1.00001	-1.20938e-05
22.0749	2.30636e+07	1.00001	-1.19018e-05
22.0754	2.30632e+07	0.999997	3.47075e-06
22.0743	2.30635e+07	1.00001	-7.14126e-06
22.0749	2.30635e+07	1.00001	-6.60455e-06
22.0755	2.30634e+07	1.00001	-5.17371e-06
22.0751	2.30632e+07	0.999995	4.72091e-06
22.0764	2.30634e+07	1	-2.57843e-06
22.0752	2.30633e+07	1	-1.68028e-06
22.0761	2.30637e+07	1.00002	-1.71168e-05
22.0751	2.30637e+07	1.00002	-1.58134e-05
22.076	2.30632e+07	0.999995	4.74689e-06
22.0765	2.30634e+07	1.00001	-5.31779e-06
22.0761	2.30636e+07	1.00001	-1.14686e-05
22.0748	2.30635e+07	1.00001	-8.1938e-06
22.0757	2.30633e+07	1	-3.93279e-07
22.0764	2.30632e+07	0.999994	6.42791e-06
22.0759	2.30633e+07	0.999998	1.85732e-06
22.076	2.30632e+07	0.999996	4.24456e-06
22.0765	2.30631e+07	0.999989	1.08005e-05
22.0764	2.30632e+07	0.999995	4.65553e-06
22.0766	2.30632e+07	0.999996	4.23908e-06
22.0755	2.30635e+07	1.00001	-7.5625e-06
22.0766	2.30633e+07	1	4.99792e-07
22.0762	2.30633e+07	0.999999	9.88725e-07
22.0759	2.30633e+07	1	-1.55798e-06
22.0764	2.30634e+07	1	-2.62997e-06
22.0764	2.30634e+07	1	-4.23438e-06
22.0765	2.30635e+07	1.00001	-8.81327e-06
22.0762	2.30633e+07	0.999999	1.24669e-06
22.0772	2.30633e+07	0.999999	1.47509e-06
22.0772	2.30631e+07	0.999992	7.89936e-06
22.0763	2.30634e+07	1.00001	-5.41775e-06
22.0781	2.30632e+07	0.999995	4.67313e-06
22.0774	2.30635e+07	1.00001	-9.59099e-06
22.0778	2.30634e+07	1	-4.3292e-06
22.077	2.30633e+07	0.999999	1.41721e-06
22.0774	2.30634e+07	1	-4.32237e-06
22.0769	2.30634e+07	1	-3.85962e-06
22.0775	2.30635e+07	1.00001	-1.0755e-05
22.0769	2.30635e+07	1.00001	-8.17073e-06
22.0773	2.30633e+07	1	3.84288e-07
22.0777	2.30632e+07	0.999995	4.53923e-06
22.0782	2.30635e+07	1.00001	-6.9736e-06
22.0772	2.30632e+07	0.999994	5.61047e-06
22.0771	2.30632e+07	0.999994	6.19725e-06
22.078	2.30631e+07	0.999993	7.23977e-06
22.0782	2.30633e+07	0.999998	1.81558e-06
22.0777	2.30634e+07	1	-3.50047e-06
22.0768	2.30633e+07	1	-9.11648e-07
22.0774	2.30634e+07	1.00001	-5.60972e-06
22.0786	2.30633e+07	1	2.64246e-07
22.0779	2.30634e+07	1	-4.53604e-06
22.0785	2.30633e+07	0.999999	8.15148e-07
22.0783	2.30633e+07	0.999999	7.39266e-07
22.0779	2.30634e+07	1	-3.79684e-06
22.078	2.30634e+07	1.00001	-5.21787e-06
22.078	2.30634e+07	1.00001	-5.48271e-06
22.0779	2.30633e+07	1	-3.60662e-07
22.0784	2.30633e+07	1	-1.42635e-06
22.0785	2.30634e+07	1	-2.93512e-06
22.0785	2.30635e+07	1.00001	-7.53343e-06
22.0799	2.30634e+07	1	-3.16383e-06
22.0787	2.30633e+07	0.999999	8.24651e-07
22.0784	2.30634e+07	1.00001	-5.09056e-06
22.0785	2.30636e+07	1.00001	-1.25657e-05
22.0784	2.30634e+07	1.00001	-6.29567e-06
22.0794	2.30634e+07	1	-4.19833e-06
22.0795	2.30634e+07	1.00001	-5.50208e-06
22.0798	2.30632e+07	0.999995	4.84531e-06
22.0791	2.30632e+07	0.999997	2.6565e-06
22.0787	2.30634e+07	1.00001	-5.213e-06
22.0783	2.30637e+07	1.00002	-1.56119e-05
22.0797	2.30634e+07	1	-3.41431e-06
22.0801	2.30635e+07	1.00001	-1.01181e-05
22.0796	2.30635e+07	1.00001	-7.05749e-06
22.0794	2.30636e+07	1.00001	-1.38635e-05
22.08	2.30634e+07	1	-2.50995e-06
22.08	2.30633e+07	1	-2.11308e-06
22.0794	2.30634e+07	1.00001	-5.78913e-06
22.0797	2.30632e+07	0.999996	3.80449e-06
22.0805	2.30633e+07	0.999998	1.79712e-06
22.0792	2.30635e+07	1.00001	-9.65351e-06
22.0803	2.30635e+07	1.00001	-8.80649e-06
22.0804	2.30635e+07	1.00001	-8.23727e-06
22.0798	2.30634e+07	1	-4.40306e-06
22.0801	2.30635e+07	1.00001	-7.02852e-06
22.081	2.30633e+07	1	-2.70374e-07
22.08	2.30634e+07	1	-3.92359e-06
22.0794	2.30633e+07	0.999999	1.00963e-06
22.0809	2.30634e+07	1	-2.86098e-06
22.0813	2.30631e+07	0.999993	7.27702e-06
22.0815	2.30631e+07	0.999992	7.86345e-06
22.0805	2.30634e+07	1	-4.85269e-06
22.0797	2.30634e+07	1	-3.23485e-06
22.0802	2.30632e+07	0.999995	5.03392e-06
22.0812	2.30631e+07	0.999991	9.39182e-06
22.0806	2.30633e+07	1	-1.19773e-06
22.0813	2.30631e+07	0.99999	1.01775e-05
22.0815	2.30631e+07	0.999993	7.34648e-06
22.0817	2.3063e+07	0.999989	1.08867e-05
22.0813	2.30633e+07	1	-1.85246e-06
22.082	2.30631e+07	0.999991	8.6747e-06
22.0818	2.3063e+07	0.999987	1.2588e-05
22.0819	2.30633e+07	1	-6.72718e-07
22.0818	2.30634e+07	1	-2.85086e-06
22.0825	2.30635e+07	1.00001	-9.0768e-06
22.0815	2.30633e+07	1	-1.7919e-07
22.081	2.30634e+07	1.00001	-5.37511e-06
22.0822	2.30631e+07	0.999992	7.57118e-06
22.0822	2.30632e+07	0.999997	2.76821e-06
22.082	2.30631e+07	0.999993	7.2733e-06
22.083	2.30633e+07	1	-6.32541e-07
22.0814	2.30632e+07	0.999995	4.80365e-06
22.0822	2.30631e+07	0.999991	9.03958e-06
22.0826	2.30634e+07	1	-4.67418e-06
22.0821	2.30633e+07	1	3.52542e-07
22.0822	2.30634e+07	1	-3.06051e-06
22.0818	2.30633e+07	0.999999	8.57331e-07
22.0827	2.30633e+07	1	-1.35502e-06
22.0816	2.30634e+07	1	-2.28222e-06
22.0818	2.30634e+07	1	-3.70192e-06
22.082	2.30635e+07	1.00001	-8.6275e-06
22.0825	2.30634e+07	1	-3.23651e-06
22.0815	2.30633e+07	1	-2.78714e-07
22.0826	2.30631e+07	0.99999	1.02847e-05
22.0818	2.30633e+07	0.999999	8.52994e-07
22.0832	2.30633e+07	1	3.70757e-07
22.0826	2.30632e+07	0.999995	4.96789e-06
22.0827	2.30632e+07	0.999994	6.30513e-06
22.0825	2.30633e+07	0.999999	1.04753e-06
22.0823	2.30632e+07	0.999995	4.76489e-06
22.0826	2.3063e+07	0.999987	1.26275e-05
22.0829	2.30632e+07	0.999996	3.66327e-06
22.0831	2.30632e+07	0.999995	5.20236e-06
22.0836	2.30632e+07	0.999997	3.49492e-06
22.0829	2.30631e+07	0.999993	7.10978e-06
22.0831	2.30631e+07	0.99999	1.03768e-05
22.0837	2.30631e+07	0.999991	8.97249e-06
22.0833	2.30632e+07	0.999994	6.32433e-06
22.0835	2.30631e+07	0.999989	1.06431e-05
22.0832	2.3063e+07	0.999989	1.12868e-05
22.0837	2.30631e+07	0.999993	6.7605e-06
22.0838	2.30633e+07	1	-1.04335e-06
22.0839	2.30632e+07	0.999995	5.39593e-06
22.0833	2.30632e+07	0.999996	3.51103e-06
22.0835	2.3063e+07	0.999989	1.09179e-05
22.0845	2.30628e+07	0.99998	2.01481e-05
22.0844	2.30631e+07	0.999993	6.97589e-06
22.0845	2.30633e+07	0.999999	1.0133e-06
22.0844	2.3063e+07	0.999989	1.12268e-05
22.0842	2.30631e+07	0.999993	7.04865e-06
22.0853	2.30632e+07	0.999995	5.41447e-06
22.0845	2.30632e+07	0.999994	6.14385e-06
22.084	2.30631e+07	0.999992	7.82798e-06
22.0843	2.30632e+07	0.999994	5.63848e-06
22.0844	2.30632e+07	0.999997	3.49971e-06
22.0855	2.30632e+07	0.999996	3.54574e-06
22.0839	2.30632e+07	0.999995	5.05764e-06
22.0844	2.30632e+07	0.999995	4.93963e-06
22.0858	2.30634e+07	1	-4.24977e-06
22.0851	2.30632e+07	0.999994	6.4897e-06
22.0856	2.30633e+07	0.999999	7.69214e-07
22.0852	2.30633e+07	1	-1.45387e-08
22.0849	2.30633e+07	0.999999	5.01625e-07
22.0862	2.30634e+07	1	-4.53052e-06
22.0851	2.30633e+07	1	-1.49058e-06
22.0858	2.30633e+07	0.999999	9.00907e-07
22.0857	2.30633e+07	0.999998	1.99777e-06
22.0853	2.30631e+07	0.999993	6.80354e-06
22.0854	2.3063e+07	0.999987	1.33576e-05
22.0859	2.3063e+07	0.999989	1.11857e-05
22.0854	2.30633e+07	1	-2.12177e-06
22.0851	2.30632e+07	0.999996	4.47053e-06
22.0869	2.30631e+07	0.999992	8.28397e-06
22.0868	2.3063e+07	0.999989	1.13505e-05
22.0862	2.30631e+07	0.999993	6.56202e-06
22.0856	2.30634e+07	1	-4.38822e-06
22.0858	2.30634e+07	1.00001	-5.5141e-06
22.0862	2.30634e+07	1	-3.68721e-06
22.0858	2.30634e+07	1	-3.67873e-06
22.0855	2.30634e+07	1	-2.35097e-06
22.0865	2.30636e+07	1.00001	-1.21576e-05
22.0866	2.30634e+07	1	-2.39709e-06
22.0865	2.30634e+07	1	-4.82326e-06
22.0867	2.30636e+07	1.00001	-1.31654e-05
22.0867	2.30635e+07	1.00001	-9.03951e-06
22.0878	2.30634e+07	1	-2.44402e-06
22.0865	2.30635e+07	1.00001	-1.01066e-05
22.0871	2.30633e+07	1	-2.11318e-06
22.0866	2.30635e+07	1.00001	-7.10331e-06
22.0876	2.30634e+07	1	-4.1022e-06
22.0881	2.30633e+07	1	-7.92786e-07
22.088	2.30634e+07	1	-2.30148e-06
22.087	2.30636e+07	1.00001	-1.13935e-05
22.0874	2.30634e+07	1	-2.9633e-06
22.0886	2.30634e+07	1.00001	-5.07676e-06
22.0883	2.30635e+07	1.00001	-7.74884e-06
22.0882	2.30632e+07	0.999994	5.75523e-06
22.087	2.30636e+07	1.00001	-1.36412e-05
22.0881	2.30634e+07	1	-4.6665e-06
22.0873	2.30634e+07	1	-3.93447e-06
22.0884	2.30634e+07	1.00001	-5.71702e-06
22.0879	2.30634e+07	1.00001	-5.78321e-06
22.0875	2.30636e+07	1.00001	-1.40713e-05
22.0877	2.30635e+07	1.00001	-1.00658e-05
22.0876	2.30635e+07	1.00001	-8.35339e-06
22.0876	2.30635e+07	1.00001	-1.02148e-05
22.0881	2.30633e+07	1	-7.61669e-07
22.089	2.30636e+07	1.00001	-1.1008e-05
22.0889	2.30634e+07	1.00001	-5.51115e-06
22.089	2.30635e+07	1.00001	-1.00114e-05
22.0889	2.30636e+07	1.00001	-1.10627e-05
22.0883	2.30634e+07	1	-2.5052e-06
22.0886	2.30635e+07	1.00001	-7.16015e-06
22.089	2.30634e+07	1	-2.30864e-06
22.0887	2.30635e+07	1.00001	-7.58969e-06
22.0876	2.30634e+07	1.00001	-5.37177e-06
22.0896	2.30635e+07	1.00001	-6.55537e-06
22.0891	2.30633e+07	0.999999	1.1788e-06
22.0882	2.30632e+07	0.999996	4.04847e-06
22.0886	2.30631e+07	0.99999	1.0153e-05
22.089	2.30632e+07	0.999998	2.19346e-06
22.0892	2.30633e+07	1	-2.08315e-06
22.0887	2.30635e+07	1.00001	-8.02173e-06
22.0887	2.30634e+07	1	-2.57254e-06
22.0905	2.30633e+07	1	-9.81809e-07
22.0893	2.30634e+07	1.00001	-5.69357e-06
22.0909	2.30635e+07	1.00001	-8.00172e-06
22.0903	2.30637e+07	1.00002	-1.83849e-05
22.09	2.30633e+07	0.999999	5.70319e-07
22.09	2.30633e+07	0.999999	1.16477e-06
22.0912	2.30636e+07	1.00001	-1.0903e-05
22.091	2.30636e+07	1.00001	-1.29243e-05
22.0903	2.30633e+07	1	4.3604e-07
22.091	2.30632e+07	0.999998	2.37398e-06
22.0919	2.30633e+07	1	-9.40137e-07
22.0912	2.30632e+07	0.999995	5.09447e-06
22.0908	2.30633e+07	0.999999	9.60913e-07
22.0909	2.30632e+07	0.999995	5.01463e-06
22.091	2.30631e+07	0.999993	7.41621e-06
22.0917	2.30632e+07	0.999995	4.96585e-06
22.0909	2.30631e+07	0.999993	7.22503e-06
22.0913	2.30632e+07	0.999994	5.7769e-06
22.0914	2.30631e+07	0.999989	1.05351e-05
22.092	2.30631e+07	0.999993	7.40347e-06
22.0917	2.30632e+07	0.999995	5.39212e-06
22.0903	2.30632e+07	0.999996	3.98682e-06
22.0918	2.30631e+07	0.999991	8.78694e-06
22.092	2.3063e+07	0.999988	1.15099e-05
22.0919	2.3063e+07	0.999988	1.17527e-05
22.0919	2.30631e+07	0.999991	9.05158e-06
22.092	2.30631e+07	0.99999	9.64188e-06
22.0923	2.3063e+07	0.999988	1.22623e-05
22.0923	2.30632e+07	0.999994	6.27384e-06
22.0916	2.3063e+07	0.999989	1.08902e-05
22.0925	2.30632e+07	0.999997	3.37714e-06
22.092	2.30632e+07	0.999996	4.02034e-06
22.0926	2.30632e+07	0.999997	3.41212e-06
22.0912	2.3063e+07	0.999986	1.38085e-05
22.0922	2.30632e+07	0.999995	5.46418e-06
22.0928	2.3063e+07	0.999988	1.19777e-05
22.0928	2.30631e+07	0.999991	9.43477e-06
22.0931	2.30633e+07	0.999998	1.78464e-06
22.0933	2.30631e+07	0.99999	1.04289e-05
22.094	2.30629e+07	0.999985	1.52373e-05
22.0927	2.30631e+07	0.99999	9.94556e-06
22.0939	2.3063e+07	0.999985	1.4843e-05
22.0928	2.30629e+07	0.999984	1.64569e-05
22.0938	2.30629e+07	0.999981	1.85934e-05
22.0942	2.3063e+07	0.999988	1.19782e-05
22.0935	2.30631e+07	0.999989	1.06055e-05
22.0934	2.30628e+07	0.99998	1.95622e-05
22.094	2.30629e+07	0.999984	1.55084e-05
22.0937	2.30632e+07	0.999994	6.13226e-06
22.094	2.3063e+07	0.999986	1.39047e-05
22.0932	2.3063e+07	0.999987	1.31977e-05
22.0936	2.30631e+07	0.999993	6.72782e-06
22.0944	2.30632e+07	0.999997	2.56126e-06
22.0937	2.30632e+07	0.999997	2.63454e-06
22.0944	2.30631e+07	0.999991	8.84149e-06
22.0937	2.30631e+07	0.999992	7.69682e-06
22.0948	2.3063e+07	0.999987	1.27755e-05
22.0939	2.30632e+07	0.999997	2.92468e-06
22.0946	2.30634e+07	1.00001	-6.4682e-06
22.0942	2.30632e+07	0.999997	3.43372e-06
22.0951	2.30632e+07	0.999995	5.27524e-06
22.0955	2.3063e+07	0.999988	1.24795e-05
22.0953	2.30631e+07	0.999991	8.85605e-06
22.0954	2.30633e+07	1	-6.02555e-07
22.0953	2.30633e+07	0.999998	2.03662e-06
22.0953	2.3063e+07	0.999989	1.11213e-05
22.0954	2.30633e+07	0.999998	1.80498e-06
22.0953	2.30634e+07	1.00001	-6.02982e-06
22.0955	2.30633e+07	0.999999	1.40401e-06
22.0951	2.30632e+07	0.999997	3.40078e-06
22.0962	2.30633e+07	0.999998	1.97381e-06
22.096	2.30633e+07	0.999998	2.08889e-06
22.0962	2.30633e+07	0.999998	1.754e-06
22.0959	2.30631e+07	0.999991	8.54903e-06
22.0962	2.30634e+07	1	-4.62741e-06
22.0957	2.30633e+07	1	-2.05426e-06
22.0951	2.30634e+07	1	-2.79069e-06
22.0966	2.30634e+07	1	-4.22468e-06
22.0962	2.30632e+07	0.999995	4.7313e-06
22.096	2.30635e+07	1.00001	-6.87973e-06
22.0973	2.30634e+07	1	-2.27972e-06
22.0971	2.30632e+07	0.999997	3.00137e-06
22.0965	2.30633e+07	0.999999	9.39599e-07
22.0956	2.30633e+07	0.999999	1.28491e-06
22.097	2.30632e+07	0.999994	5.77783e-06
22.0958	2.30632e+07	0.999996	3.78325e-06
22.0972	2.30631e+07	0.999992	7.84426e-06
22.0962	2.30634e+07	1	-3.48031e-06
22.0969	2.30634e+07	1	-4.54094e-06
22.0975	2.30634e+07	1	-4.6491e-06
22.0966	2.30634e+07	1	-4.67917e-06
22.0965	2.30631e+07	0.999993	6.55553e-06
22.0966	2.30634e+07	1	-4.27013e-06
22.0975	2.30633e+07	0.999998	2.14579e-06
22.0966	2.30634e+07	1.00001	-6.25717e-06
22.0976	2.30633e+07	1	-1.81543e-06
22.0972	2.3063e+07	0.999987	1.26097e-05
22.0967	2.30634e+07	1	-2.62795e-06
22.0972	2.30635e+07	1.00001	-7.1034e-06
22.0976	2.30632e+07	0.999997	2.72009e-06
22.0978	2.30629e+07	0.999984	1.58636e-05
22.0976	2.30632e+07	0.999997	3.10371e-06
22.0972	2.30636e+07	1.00001	-1.16154e-05
22.0973	2.30634e+07	1.00001	-6.12549e-06
22.0976	2.30633e+07	1	-1.2226e-06
22.0988	2.30634e+07	1.00001	-5.78349e-06
22.098	2.3063e+07	0.999987	1.31893e-05
22.0976	2.30631e+07	0.99999	1.02626e-05
22.0988	2.30631e+07	0.999991	8.54453e-06
22.0993	2.30632e+07	0.999995	4.92475e-06
22.0998	2.30629e+07	0.999984	1.59073e-05
22.0994	2.3063e+07	0.999986	1.38771e-05
22.0986	2.3063e+07	0.999988	1.15098e-05
22.0978	2.3063e+07	0.999987	1.28681e-05
22.0993	2.30633e+07	0.999999	8.87618e-07
22.099	2.3063e+07	0.999987	1.32821e-05
22.0986	2.30629e+07	0.999985	1.51975e-05
22.0994	2.3063e+07	0.999988	1.2389e-05
22.0986	2.30628e+07	0.999978	2.21074e-05
22.0989	2.3063e+07	0.999985	1.50363e-05
22.0994	2.30631e+07	0.99999	1.04024e-05
22.0997	2.30629e+07	0.999983	1.74546e-05
22.0999	2.3063e+07	0.999986	1.39353e-05
22.1005	2.3063e+07	0.999988	1.23601e-05
22.0993	2.30629e+07	0.999981	1.85754e-05
22.1012	2.30629e+07	0.999984	1.61077e-05
22.0998	2.30629e+07	0.999982	1.77981e-05
22.0992	2.3063e+07	0.999985	1.47791e-05
22.1008	2.30629e+07	0.999983	1.66591e-05
22.0995	2.30629e+07	0.999984	1.6423e-05
22.0999	2.30629e+07	0.999982	1.84863e-05
22.0997	2.30628e+07	0.999979	2.13233e-05
22.1006	2.30628e+07	0.999977	2.29906e-05
22.1012	2.30629e+07	0.999982	1.81776e-05
22.101	2.30628e+07	0.999978	2.24558e-05
22.0985	2.30627e+07	0.999972	2.81814e-05
22.0968	2.3063e+07	0.999985	1.507e-05
22.0975	2.30629e+07	0.999982	1.82935e-05
22.0972	2.30631e+07	0.99999	1.00409e-05
22.0973	2.30629e+07	0.999985	1.54307e-05
22.0973	2.30628e+07	0.99998	1.97759e-05
22.0973	2.3063e+07	0.999986	1.41348e-05
22.0974	2.30631e+07	0.999993	7.2727e-06
22.0987	2.30629e+07	0.999983	1.66733e-05
22.0981	2.30629e+07	0.999982	1.81322e-05
22.098	2.30628e+07	0.99998	2.03852e-05
22.0977	2.30628e+07	0.999976	2.35451e-05
22.0984	2.30628e+07	0.999978	2.20279e-05
22.0998	2.30626e+07	0.999971	2.86565e-05
22.0984	2.30626e+07	0.999971	2.9208e-05
22.0983	2.3063e+07	0.999985	1.48843e-05
22.098	2.30627e+07	0.999972	2.77115e-05
22.1001	2.30628e+07	0.999977	2.3458e-05
22.0986	2.30627e+07	0.999972	2.7969e-05
22.0977	2.30624e+07	0.999961	3.85351e-05
22.0995	2.30624e+07	0.99996	3.98379e-05
22.0991	2.30622e+07	0.999951	4.87861e-05
22.0993	2.30623e+07	0.999955	4.52844e-05
22.0992	2.30624e+07	0.99996	3.98533e-05
22.0992	2.30624e+07	0.999962	3.76636e-05
22.0993	2.30625e+07	0.999963	3.65837e-05
22.0991	2.30624e+07	0.999963	3.71139e-05
22.0998	2.30622e+07	0.999953	4.70846e-05
22.0994	2.30623e+07	0.999957	4.28018e-05
22.0993	2.30624e+07	0.999962	3.79263e-05
22.1009	2.30623e+07	0.999958	4.24552e-05
22.0997	2.30623e+07	0.999956	4.44895e-05
22.0997	2.30621e+07	0.999949	5.12218e-05
22.0996	2.30624e+07	0.99996	4.04572e-05
22.0991	2.30622e+07	0.999953	4.72688e-05
22.1	2.30626e+07	0.999968	3.19323e-05
22.101	2.30623e+07	0.999955	4.47672e-05
22.1011	2.30621e+07	0.999948	5.17523e-05
22.1012	2.30621e+07	0.99995	5.03556e-05
22.101	2.30622e+07	0.999954	4.59085e-05
22.1008	2.30622e+07	0.999954	4.59095e-05
22.1016	2.30622e+07	0.999953	4.73983e-05
22.101	2.30623e+07	0.999955	4.52792e-05
22.1011	2.30623e+07	0.999958	4.19609e-05
22.1012	2.30624e+07	0.999963	3.69945e-05
22.1006	2.30623e+07	0.999957	4.34824e-05
22.1009	2.30623e+07	0.999957	4.30073e-05
22.1013	2.30621e+07	0.999949	5.0861e-05
22.1008	2.3062e+07	0.999946	5.44617e-05
22.102	2.30621e+07	0.99995	4.99919e-05
22.1012	2.30622e+07	0.999951	4.89019e-05
22.1022	2.30621e+07	0.999949	5.064e-05
22.1017	2.30622e+07	0.999954	4.62074e-05
22.1026	2.30623e+07	0.999955	4.45677e-05
22.1019	2.30623e+07	0.999957	4.30826e-05
22.1021	2.30623e+07	0.999956	4.38285e-05
22.1028	2.30623e+07	0.999956	4.44673e-05
22.1027	2.30623e+07	0.999959	4.13997e-05
22.1022	2.30623e+07	0.999958	4.22253e-05
22.103	2.30622e+07	0.999954	4.64757e-05
22.1021	2.30624e+07	0.999961	3.93895e-05
22.1016	2.30623e+07	0.999955	4.45171e-05
22.1029	2.30623e+07	0.999956	4.41331e-05
22.1031	2.3062e+07	0.999946	5.42118e-05
22.1024	2.30622e+07	0.999952	4.84725e-05
22.103	2.30624e+07	0.999961	3.91764e-05
22.1031	2.30625e+07	0.999966	3.42704e-05
22.103	2.30623e+07	0.999958	4.22429e-05
22.1038	2.30622e+07	0.999952	4.77262e-05
22.1025	2.30625e+07	0.999964	3.61805e-05
22.1032	2.30624e+07	0.999961	3.86149e-05
22.104	2.30625e+07	0.999966	3.36027e-05
22.1038	2.30625e+07	0.999965	3.48575e-05
22.1045	2.30623e+07	0.999957	4.33658e-05
22.1042	2.3062e+07	0.999944	5.63787e-05
22.1032	2.30622e+07	0.999952	4.81242e-05
22.1042	2.30622e+07	0.999954	4.56422e-05
22.1031	2.30622e+07	0.999953	4.66446e-05
22.1038	2.30622e+07	0.999953	4.6608e-05
22.1047	2.30622e+07	0.99995	4.96146e-05
22.1048	2.30622e+07	0.999953	4.74047e-05
22.1033	2.30623e+07	0.999956	4.3954e-05
22.1033	2.30624e+07	0.99996	3.99957e-05
22.1046	2.30623e+07	0.999958	4.16719e-05
22.1039	2.30624e+07	0.999959	4.07044e-05
22.1053	2.30623e+07	0.999956	4.43762e-05
22.1042	2.30621e+07	0.999948	5.15729e-05
22.1045	2.30622e+07	0.999951	4.93198e-05
22.1049	2.30625e+07	0.999967	3.32512e-05
22.106	2.30622e+07	0.999954	4.61568e-05
22.1057	2.30621e+07	0.999948	5.19657e-05
22.1061	2.30623e+07	0.999955	4.51837e-05
22.1052	2.30623e+07	0.999956	4.43377e-05
22.1061	2.30621e+07	0.99995	4.98843e-05
22.1062	2.30623e+07	0.999955	4.49767e-05
22.1076	2.30622e+07	0.999953	4.67944e-05
22.1095	2.30622e+07	0.999952	4.78826e-05
22.1091	2.30622e+07	0.999953	4.74674e-05
22.1102	2.30623e+07	0.999955	4.45666e-05
22.1099	2.30622e+07	0.999954	4.56273e-05
22.1102	2.30623e+07	0.999959	4.12731e-05
22.1098	2.30623e+07	0.999958	4.20538e-05
22.1102	2.30625e+07	0.999965	3.52738e-05
22.1105	2.30623e+07	0.999958	4.17257e-05
22.1097	2.3062e+07	0.999943	5.68407e-05
22.1095	2.30622e+07	0.999951	4.90478e-05
22.1106	2.30622e+07	0.999951	4.94698e-05
22.1098	2.30624e+07	0.99996	4.01613e-05
22.1108	2.30623e+07	0.999955	4.5247e-05
22.1105	2.30622e+07	0.999954	4.63704e-05
22.1107	2.30621e+07	0.999947	5.29443e-05
22.1117	2.30621e+07	0.999948	5.2034e-05
22.111	2.30622e+07	0.999951	4.93504e-05
22.1107	2.30623e+07	0.999957	4.25161e-05
22.1113	2.30621e+07	0.999949	5.09217e-05
22.111	2.3062e+07	0.999943	5.65918e-05
22.111	2.3062e+07	0.999943	5.67183e-05
22.1106	2.30621e+07	0.999946	5.40847e-05
22.1102	2.30621e+07	0.999947	5.27796e-05
22.1107	2.30619e+07	0.999939	6.0859e-05
22.1109	2.3062e+07	0.999945	5.54509e-05
22.1105	2.30618e+07	0.999937	6.32685e-05
22.111	2.30621e+07	0.999948	5.21684e-05
22.1127	2.3062e+07	0.999944	5.60299e-05
22.1114	2.30621e+07	0.999947	5.337e-05
22.111	2.3062e+07	0.999942	5.75344e-05
22.1121	2.3062e+07	0.999944	5.55798e-05
22.1124	2.30618e+07	0.999936	6.40187e-05
22.1115	2.30618e+07	0.999933	6.65066e-05
22.1126	2.30617e+07	0.999932	6.75989e-05
22.1125	2.30617e+07	0.999932	6.8068e-05
22.1125	2.30618e+07	0.999933	6.67705e-05
22.1126	2.30617e+07	0.99993	6.96522e-05
22.1128	2.30617e+07	0.999929	7.11562e-05
22.1127	2.30617e+07	0.999931	6.87276e-05
22.1128	2.30616e+07	0.999927	7.33994e-05
22.1127	2.30616e+07	0.999927	7.25006e-05
22.1136	2.30618e+07	0.999935	6.50068e-05
22.114	2.30619e+07	0.999938	6.24321e-05
22.1124	2.30618e+07	0.999933	6.70561e-05
22.1136	2.30618e+07	0.999935	6.45417e-05
22.1136	2.3062e+07	0.999943	5.65269e-05
22.114	2.30619e+07	0.999938	6.21933e-05
22.1137	2.30618e+07	0.999936	6.37647e-05
22.1131	2.30619e+07	0.99994	6.04328e-05
22.1131	2.30618e+07	0.999934	6.64777e-05
22.1145	2.30619e+07	0.999937	6.28683e-05
22.1146	2.30617e+07	0.999929	7.06125e-05
22.1151	2.30618e+07	0.999937	6.2977e-05
22.1149	2.30618e+07	0.999935	6.51441e-05
22.1152	2.30616e+07	0.999927	7.30331e-05
22.1146	2.30615e+07	0.999924	7.60947e-05
22.1141	2.30616e+07	0.999927	7.30737e-05
22.1141	2.30614e+07	0.999917	8.27297e-05
22.1144	2.30616e+07	0.999926	7.42359e-05
22.1147	2.30616e+07	0.999925	7.46683e-05
22.1153	2.30614e+07	0.999916	8.38655e-05
22.1145	2.30615e+07	0.999921	7.90599e-05
22.1156	2.30614e+07	0.999918	8.18842e-05
22.1151	2.30615e+07	0.999922	7.76674e-05
22.1148	2.30616e+07	0.999926	7.39727e-05
22.1152	2.30615e+07	0.999923	7.74567e-05
22.1149	2.30616e+07	0.999926	7.39692e-05
22.1163	2.30614e+07	0.999918	8.19624e-05
22.1159	2.30614e+07	0.999918	8.1966e-05
22.1166	2.30615e+07	0.999922	7.77416e-05
22.116	2.30613e+07	0.999915	8.49309e-05
22.1158	2.30616e+07	0.999924	7.58647e-05
22.1148	2.30615e+07	0.999923	7.65682e-05
22.1146	2.30613e+07	0.999915	8.47518e-05
22.1161	2.30613e+07	0.999912	8.76136e-05
22.1158	2.30614e+07	0.999919	8.07525e-05
22.117	2.30613e+07	0.999912	8.77147e-05
22.1165	2.30614e+07	0.999917	8.2885e-05
22.1165	2.30614e+07	0.999919	8.135e-05
22.1169	2.30615e+07	0.999923	7.69719e-05
22.1171	2.30614e+07	0.999919	8.12593e-05
22.1177	2.30614e+07	0.999916	8.37863e-05
22.1169	2.30616e+07	0.999925	7.48511e-05
22.1172	2.30614e+07	0.999918	8.23579e-05
22.1167	2.30613e+07	0.999914	8.64389e-05
22.1163	2.30615e+07	0.999924	7.60956e-05
22.1181	2.30615e+07	0.999923	7.70297e-05
22.1172	2.30615e+07	0.999921	7.92029e-05
22.1177	2.30615e+07	0.999923	7.74604e-05
22.1184	2.30615e+07	0.999921	7.85642e-05
22.1168	2.30614e+07	0.999919	8.14481e-05
22.1186	2.30615e+07	0.99992	7.9681e-05
22.1173	2.30615e+07	0.999923	7.72837e-05
22.1183	2.30613e+07	0.999915	8.48985e-05
22.1185	2.30616e+07	0.999924	7.56079e-05
22.1185	2.30615e+07	0.999922	7.81912e-05
22.1178	2.30616e+07	0.999925	7.53585e-05
22.1181	2.30614e+07	0.999919	8.10735e-05
22.1178	2.30615e+07	0.999921	7.94749e-05
22.1189	2.30613e+07	0.999915	8.52442e-05
22.1186	2.30614e+07	0.999917	8.26346e-05
22.1178	2.30614e+07	0.999916	8.38465e-05
22.1187	2.30615e+07	0.999924	7.64209e-05
22.1184	2.30615e+07	0.999924	7.60891e-05
22.1186	2.30614e+07	0.999916	8.38948e-05
22.1184	2.30614e+07	0.999918	8.24052e-05
22.1186	2.30614e+07	0.999916	8.39572e-05
22.1184	2.30613e+07	0.999911	8.86264e-05
22.1194	2.30615e+07	0.999921	7.87175e-05
22.1197	2.30612e+07	0.999909	9.08594e-05
22.1191	2.30614e+07	0.999918	8.23775e-05
22.1199	2.30611e+07	0.999907	9.33856e-05
22.1199	2.30609e+07	0.999896	0.000103915
22.1203	2.30612e+07	0.999907	9.31033e-05
22.1203	2.30611e+07	0.999905	9.47985e-05
22.1197	2.30613e+07	0.999913	8.69923e-05
22.1197	2.30613e+07	0.999912	8.80588e-05
22.12	2.30613e+07	0.999915	8.46694e-05
22.1209	2.30614e+07	0.999918	8.17025e-05
22.1207	2.30613e+07	0.999913	8.67932e-05
22.1209	2.30616e+07	0.999925	7.54492e-05
22.1202	2.30615e+07	0.99992	7.99218e-05
22.1195	2.30615e+07	0.999921	7.91936e-05
22.1207	2.30613e+07	0.999914	8.60075e-05
22.1211	2.3061e+07	0.9999	9.97727e-05
22.1212	2.30608e+07	0.99989	0.00011034
22.1219	2.30612e+07	0.999908	9.22946e-05
22.1207	2.30612e+07	0.999908	9.21923e-05
22.1209	2.3061e+07	0.999899	0.000101035
22.1207	2.30611e+07	0.999907	9.34974e-05
22.1217	2.3061e+07	0.999901	9.89911e-05
22.1201	2.30611e+07	0.999905	9.53279e-05
22.1219	2.30611e+07	0.999906	9.38562e-05
22.1215	2.3061e+07	0.999902	9.80006e-05
22.1219	2.30611e+07	0.999906	9.38574e-05
22.1222	2.30609e+07	0.999896	0.000103831
22.1218	2.3061e+07	0.999899	0.000100943
22.1223	2.30611e+07	0.999906	9.38042e-05
22.1217	2.3061e+07	0.999901	9.87405e-05
22.1233	2.3061e+07	0.9999	0.000100344
22.1222	2.3061e+07	0.9999	0.000100016
22.1226	2.3061e+07	0.999901	9.85409e-05
22.1217	2.30612e+07	0.999911	8.92343e-05
22.1224	2.30611e+07	0.999904	9.64786e-05
22.1237	2.30611e+07	0.999906	9.36737e-05
22.1233	2.30611e+07	0.999904	9.61437e-05
22.1232	2.30609e+07	0.999896	0.000103607
22.1234	2.30611e+07	0.999904	9.63724e-05
22.1235	2.30609e+07	0.999896	0.000103782
22.1238	2.3061e+07	0.999902	9.79264e-05
22.1231	2.30611e+07	0.999903	9.7358e-05
22.123	2.3061e+07	0.999901	9.85578e-05
22.1247	2.30612e+07	0.999908	9.21117e-05
22.1234	2.30609e+07	0.999894	0.00010553
22.1237	2.3061e+07	0.9999	9.96924e-05
22.124	2.30612e+07	0.99991	9.01639e-05
22.1239	2.30611e+07	0.999907	9.33202e-05
22.1245	2.30611e+07	0.999904	9.64167e-05
22.1242	2.30608e+07	0.999893	0.000107076
22.1237	2.3061e+07	0.999901	9.94631e-05
22.1243	2.30613e+07	0.999912	8.81792e-05
22.1243	2.30611e+07	0.999906	9.42372e-05
22.1243	2.30613e+07	0.999913	8.65875e-05
22.1249	2.30611e+07	0.999904	9.59756e-05
22.1237	2.3061e+07	0.999901	9.92965e-05
22.1243	2.3061e+07	0.9999	9.97023e-05
22.1244	2.30611e+07	0.999904	9.6178e-05
22.1255	2.30611e+07	0.999904	9.55611e-05
22.1262	2.30612e+07	0.999907	9.2574e-05
22.1243	2.30609e+07	0.999895	0.000105108
22.1253	2.30608e+07	0.999893	0.000107295
22.1258	2.30611e+07	0.999904	9.60081e-05
22.1257	2.30612e+07	0.999907	9.28015e-05
22.1254	2.3061e+07	0.999899	0.000101173
22.1255	2.3061e+07	0.999898	0.000101544
22.1258	2.30609e+07	0.999895	0.000104661
22.1263	2.30612e+07	0.999908	9.16707e-05
22.1255	2.30614e+07	0.999918	8.2316e-05
22.1263	2.30612e+07	0.999909	9.05649e-05
22.1262	2.30611e+07	0.999903	9.67769e-05
22.1263	2.3061e+07	0.999899	0.000100727
22.1261	2.30612e+07	0.999909	9.11123e-05
22.1275	2.30608e+07	0.999893	0.000107227
22.1264	2.3061e+07	0.999901	9.88622e-05
22.127	2.30612e+07	0.999908	9.18124e-05
22.1269	2.3061e+07	0.999902	9.83474e-05
22.126	2.30609e+07	0.999894	0.000105797
22.1265	2.30612e+07	0.999908	9.2373e-05
22.1279	2.30612e+07	0.999908	9.19943e-05
22.1277	2.3061e+07	0.999898	0.000101789
22.1276	2.30609e+07	0.999894	0.000105715
22.128	2.30608e+07	0.999892	0.000107619
22.128	2.30609e+07	0.999897	0.000103297
22.1275	2.30611e+07	0.999903	9.7049e-05
22.1284	2.30608e+07	0.999893	0.000106903
22.1277	2.30609e+07	0.999897	0.000103194
22.1288	2.3061e+07	0.999902	9.75966e-05
22.1281	2.3061e+07	0.999902	9.79546e-05
22.1277	2.30609e+07	0.999897	0.000103492
22.1286	2.30612e+07	0.999907	9.2545e-05
22.1286	2.30611e+07	0.999903	9.66845e-05
22.128	2.30608e+07	0.999893	0.000106776
22.1284	2.30606e+07	0.999885	0.000115298
22.1298	2.30608e+07	0.999892	0.000108288
22.1285	2.30608e+07	0.999892	0.000108111
22.1288	2.30609e+07	0.999894	0.000105926
22.1292	2.30608e+07	0.999891	0.000109155
22.1302	2.3061e+07	0.999899	0.000100523
22.1287	2.30608e+07	0.99989	0.00010972
22.1295	2.30608e+07	0.99989	0.000109724
22.1298	2.30607e+07	0.999887	0.000112766
22.1289	2.30608e+07	0.999891	0.000109023
22.1297	2.30609e+07	0.999897	0.000102567
22.1296	2.30608e+07	0.999892	0.000108474
22.1299	2.30608e+07	0.999893	0.000106978
22.1307	2.30607e+07	0.999889	0.000110716
22.1309	2.30608e+07	0.999893	0.000107134
22.1301	2.30608e+07	0.999892	0.000108052
22.13	2.30608e+07	0.999892	0.000108155
22.1311	2.30607e+07	0.999889	0.000111168
22.1311	2.3061e+07	0.999898	0.000101555
22.1313	2.30608e+07	0.999891	0.000108793
22.1302	2.3061e+07	0.999899	0.000101434
22.1308	2.30608e+07	0.999893	0.000107484
22.1316	2.30609e+07	0.999897	0.000103025
22.1312	2.30608e+07	0.999891	0.000109305
22.1315	2.30605e+07	0.999881	0.000119342
22.1299	2.30607e+07	0.999889	0.000111196
22.1301	2.30606e+07	0.999882	0.000118013
22.1312	2.30607e+07	0.999889	0.000111221
22.1312	2.30606e+07	0.999885	0.000115226
22.1318	2.30606e+07	0.999885	0.000115474
22.1321	2.30606e+07	0.999885	0.000115258
[truncated: 35,043 more rows]

## Sheet: Figure A5
Original Calibrations from Multiple Liners & Positions
Liner 1A						Liner 2A						Liner 3D						Liner 1B						Liner 1C
Anterior Midlimb			Posterior Midlimb			Anterior Midlimb			Posterior Midlimb			Anterior Midlimb			Posterior Midlimb			Anterior Midlimb			Posterior Midlimb			Anterior Midlimb			Posterior Midlimb
Distance (mm)	Counts (Raw)	Counts (Zeroed)	Distance (mm)	Counts (Raw)	Counts (Zeroed)	Distance (mm)	Counts (Raw)	Counts (Zeroed)	Distance (mm)	Counts (Raw)	Counts (Zeroed)	Distance (mm)	Counts (Raw)	Counts (Zeroed)	Distance (mm)	Counts (Raw)	Counts (Zeroed)	Distance (mm)	Counts (Raw)	Counts (Zeroed)	Distance (mm)	Counts (Raw)	Counts (Zeroed)	Distance (mm)	Counts (Raw)	Counts (Zeroed)	Distance (mm)	Counts (Raw)	Counts (Zeroed)
0	5719490	-618199	0	5535496	-801986	0	5864322	-473160	0	5632859	-704347	0	5660667	-676712	0	5573857	-763090	0	5427601	-894035	0	5782777	-539397	0	5716930	-603136	0	5639299	-679943
0.5	5778004	-559685	0.5	5625487	-711995	0.52	5934318	-403164	0.5	5740333	-596873	0.51	5763683	-573696	0.51	5708042	-628905	0.51	5511752	-809884	0.51	5874206	-447968	0.51	5796797	-523269	0.52	5752610	-566632
1	5874301	-463388	1	5758062	-579420	1	6001295	-336187	1	5844683	-492523	1.01	5863319	-474060	1	5817866	-519081	1.01	5646644	-674992	1.02	5947733	-374441	1	5892592	-427474	1	5845918	-473324
1.51	5952743	-384946	1.5	5856805	-480677	1.51	6058306	-279176	1.5	5927562	-409644	1.5	5940831	-396548	1.5	5908475	-428472	1.5	5760765	-560871	1.5	6009700	-312474	1.51	5964017	-356049	1.51	5919826	-399416
2.01	6015477	-322212	2	5937821	-399661	2.01	6104136	-233346	2.01	5995466	-341740	2	6004935	-332444	2	5979716	-357231	2.01	5852431	-469205	2	6060592	-261582	2.03	6024027	-296039	2	5984912	-334330
2.52	6067203	-270486	2.5	6002895	-334587	2.5	6140066	-197416	2.51	6049952	-287254	2.5	6058602	-278777	2.5	6037392	-299555	2.5	5926003	-395633	2.5	6098171	-224003	2.5	6071478	-248588	2.5	6034763	-284479
3.01	6107714	-229975	3	6054869	-282613	3	6169875	-167607	3	6093846	-243360	3	6100756	-236623	3.02	6086392	-250555	3	5987636	-334000	3.01	6132668	-189506	3.02	6110797	-209269	3	6077495	-241747
3.5	6141952	-195737	3.5	6098768	-238714	3.5	6195489	-141993	3.5	6130681	-206525	3.52	6137979	-199400	3.51	6124319	-212628	3.52	6038425	-283211	3.51	6159846	-162328	3.5	6143454	-176612	3.5	6114125	-205117
4	6170528	-167161	4	6134305	-203177	4	6215930	-121552	4	6161531	-175675	4	6166707	-170672	4	6156275	-180672	4.03	6081119	-240517	4	6183425	-138749	4.01	6169045	-151021	4	6144039	-175203
4.51	6194765	-142924	4.5	6164018	-173464	4.5	6233428	-104054	4.5	6186822	-150384	4.5	6191097	-146282	4.5	6182397	-154550	4.52	6115963	-205673	4.5	6202353	-119821	4.5	6191216	-128850	4.5	6168392	-150850
5	6214867	-122822	5.01	6189735	-147747	5	6247974	-89508	5.01	6208610	-128596	5	6212214	-125165	5	6204995	-131952	5	6146576	-175060	5.01	6219190	-102984	5.02	6210077	-109989	5.01	6188506	-130736
6.01	6246602	-91087	6	6227475	-110007	6	6270610	-66872	6	6241566	-95640	6	6244567	-92812	6.01	6239481	-97466	6.01	6191821	-129815	6	6244821	-77353	6.021	6238412	-81654	6.01	6221478	-97764
7	6268720	-68969	7.03	6255605	-81877	7	6286826	-50656	7	6265367	-71839	7	6267503	-69876	7	6263742	-73205	7	6224375	-97261	7.02	6262976	-59198	7.02	6258756	-61310	7	6244770	-74472
8	6285049	-52640	8	6274779	-62703	8.01	6298664	-38818	8	6282606	-54600	8.02	6284742	-52637	8	6281429	-55518	8.01	6248127	-73509	8	6276353	-45821	8	6273093	-46973	8	6262262	-56980
9	6297144	-40545	9	6289218	-48264	9	6307358	-30124	9.01	6295317	-41889	9	6296631	-40748	9	6294394	-42553	9	6265418	-56218	9.02	6286570	-35604	9	6283923	-36143	9.01	6274933	-44309
10.01	6306096	-31593	10	6300152	-37330	10	6313814	-23668	10	6304628	-32578	10.02	6305788	-31591	10.01	6304012	-32935	10	6278079	-43557	10	6294445	-27729	10.04	6291661	-28405	10	6284486	-34756
11.02	6312861	-24828	11.01	6308180	-29302	11.02	6318830	-18652	11	6311627	-25579	11	6312656	-24723	11	6311137	-25810	11.01	6287902	-33734	11	6300049	-22125	11.03	6297657	-22409	11.02	6291815	-27427
12.03	6317981	-19708	12.01	6314328	-23154	12	6322483	-14999	12	6316926	-20280	12	6317776	-19603	12.03	6316617	-20330	12	6295009	-26627	12	6304423	-17751	12.01	6302236	-17830	12.01	6297196	-22046
13	6321790	-15899	13	6318933	-18549	13.01	6325340	-12142	13.02	6321069	-16137	13	6321739	-15640	13	6320605	-16342	13	6300460	-21176	13	6307871	-14303	13.02	6305788	-14278	13	6301415	-17827
14	6324876	-12813	14	6322483	-14999	14	6327579	-9903	14	6324184	-13022	14	6324773	-12606	14.03	6323874	-13073	14	6304731	-16905	14	6310469	-11705	14	6308437	-11629	14.01	6304731	-14511
15.01	6327218	-10471	15.08	6325443	-12039	15.02	6329405	-8077	15	6326600	-10606	15.01	6327167	-10212	15	6326217	-10730	15.01	6308077	-13559	15.01	6312656	-9518	15.01	6310596	-9470	15.02	6307306	-11936
20.02	6333470	-4219	20.03	6332624	-4858	20	6334089	-3393	20	6333057	-4149	20.01	6333315	-4064	20.01	6332676	-4271	20.01	6316386	-5250	20.01	6318161	-4013	20	6316077	-3989	20.01	6314379	-4863
30	6336689	-1000	30	6336328	-1154	30.03	6336534	-948	30	6336225	-981	30.01	6336431	-948	30.01	6335915	-1032	30.02	6320193	-1443	30.03	6321172	-1002	30	6318985	-1081	30.04	6318058	-1184
40.03	6337412	-277	40	6337154	-328	40	6337154	-328	40.02	6336896	-310	40	6337102	-277	40	6336638	-309	40.03	6321326	-310	40	6321893	-281	40.02	6319706	-360	40	6318830	-412
baseline	6337689		baseline	6337482		baseline	6337482		baseline	6337206		baseline	6337379		baseline	6336947		baseline	6321636		baseline	6322174		baseline	6320066		baseline	6319242
Offsets
1A AM	1B AM	1B PM	1C AM	1C PM	2A AM	2A PM	3D AM	3D PM
0.6	-0.43	1.2	0.8	0.5	1.5	0.45	0.45	0.3
Shifted Calibrations to Align with Liner 1A - Posterior
Liner 1A						Liner 2A						Liner 3D						Liner 1B						Liner 1C
Anterior Midlimb			Posterior Midlimb			Anterior Midlimb			Posterior Midlimb			Anterior Midlimb			Posterior Midlimb			Anterior Midlimb			Posterior Midlimb			Anterior Midlimb			Posterior Midlimb
Distance (mm)	Counts (Raw)	Counts (Zeroed)	Distance (mm)	Counts (Raw)	Counts (Zeroed)	Distance (mm)	Counts (Raw)	Counts (Zeroed)	Distance (mm)	Counts (Raw)	Counts (Zeroed)	Distance (mm)	Counts (Raw)	Counts (Zeroed)	Distance (mm)	Counts (Raw)	Counts (Zeroed)	Distance (mm)	Counts (Raw)	Counts (Zeroed)	Distance (mm)	Counts (Raw)	Counts (Zeroed)	Distance (mm)	Counts (Raw)	Counts (Zeroed)	Distance (mm)	Counts (Raw)	Counts (Zeroed)
0.6	5719490	-618199	0	5535496	-801986	1.5	5864322	-473160	0.45	5632859	-704347	0.45	5660667	-676712	0.3	5573857	-763090	-0.43	5427601	-894035	1.2	5782777	-539397	0.8	5716930	-603136	0.5	5639299	-679943
1.1	5778004	-559685	0.5	5625487	-711995	2.02	5934318	-403164	0.95	5740333	-596873	0.96	5763683	-573696	0.81	5708042	-628905	0.08	5511752	-809884	1.71	5874206	-447968	1.31	5796797	-523269	1.02	5752610	-566632
1.6	5874301	-463388	1	5758062	-579420	2.5	6001295	-336187	1.45	5844683	-492523	1.46	5863319	-474060	1.3	5817866	-519081	0.58	5646644	-674992	2.22	5947733	-374441	1.8	5892592	-427474	1.5	5845918	-473324
2.11	5952743	-384946	1.5	5856805	-480677	3.01	6058306	-279176	1.95	5927562	-409644	1.95	5940831	-396548	1.8	5908475	-428472	1.07	5760765	-560871	2.7	6009700	-312474	2.31	5964017	-356049	2.01	5919826	-399416
2.61	6015477	-322212	2	5937821	-399661	3.51	6104136	-233346	2.46	5995466	-341740	2.45	6004935	-332444	2.3	5979716	-357231	1.58	5852431	-469205	3.2	6060592	-261582	2.83	6024027	-296039	2.5	5984912	-334330
3.12	6067203	-270486	2.5	6002895	-334587	4	6140066	-197416	2.96	6049952	-287254	2.95	6058602	-278777	2.8	6037392	-299555	2.07	5926003	-395633	3.7	6098171	-224003	3.3	6071478	-248588	3	6034763	-284479
3.61	6107714	-229975	3	6054869	-282613	4.5	6169875	-167607	3.45	6093846	-243360	3.45	6100756	-236623	3.32	6086392	-250555	2.57	5987636	-334000	4.21	6132668	-189506	3.82	6110797	-209269	3.5	6077495	-241747
4.1	6141952	-195737	3.5	6098768	-238714	5	6195489	-141993	3.95	6130681	-206525	3.97	6137979	-199400	3.81	6124319	-212628	3.09	6038425	-283211	4.71	6159846	-162328	4.3	6143454	-176612	4	6114125	-205117
4.6	6170528	-167161	4	6134305	-203177	5.5	6215930	-121552	4.45	6161531	-175675	4.45	6166707	-170672	4.3	6156275	-180672	3.6	6081119	-240517	5.2	6183425	-138749	4.81	6169045	-151021	4.5	6144039	-175203
5.11	6194765	-142924	4.5	6164018	-173464	6	6233428	-104054	4.95	6186822	-150384	4.95	6191097	-146282	4.8	6182397	-154550	4.09	6115963	-205673	5.7	6202353	-119821	5.3	6191216	-128850	5	6168392	-150850
5.6	6214867	-122822	5.01	6189735	-147747	6.5	6247974	-89508	5.46	6208610	-128596	5.45	6212214	-125165	5.3	6204995	-131952	4.57	6146576	-175060	6.21	6219190	-102984	5.82	6210077	-109989	5.51	6188506	-130736
6.61	6246602	-91087	6	6227475	-110007	7.5	6270610	-66872	6.45	6241566	-95640	6.45	6244567	-92812	6.31	6239481	-97466	5.58	6191821	-129815	7.2	6244821	-77353	6.821	6238412	-81654	6.51	6221478	-97764
7.6	6268720	-68969	7.03	6255605	-81877	8.5	6286826	-50656	7.45	6265367	-71839	7.45	6267503	-69876	7.3	6263742	-73205	6.57	6224375	-97261	8.22	6262976	-59198	7.82	6258756	-61310	7.5	6244770	-74472
8.6	6285049	-52640	8	6274779	-62703	9.51	6298664	-38818	8.45	6282606	-54600	8.47	6284742	-52637	8.3	6281429	-55518	7.58	6248127	-73509	9.2	6276353	-45821	8.8	6273093	-46973	8.5	6262262	-56980
9.6	6297144	-40545	9	6289218	-48264	10.5	6307358	-30124	9.46	6295317	-41889	9.45	6296631	-40748	9.3	6294394	-42553	8.57	6265418	-56218	10.22	6286570	-35604	9.8	6283923	-36143	9.51	6274933	-44309
10.61	6306096	-31593	10	6300152	-37330	11.5	6313814	-23668	10.45	6304628	-32578	10.47	6305788	-31591	10.31	6304012	-32935	9.57	6278079	-43557	11.2	6294445	-27729	10.84	6291661	-28405	10.5	6284486	-34756
11.62	6312861	-24828	11.01	6308180	-29302	12.52	6318830	-18652	11.45	6311627	-25579	11.45	6312656	-24723	11.3	6311137	-25810	10.58	6287902	-33734	12.2	6300049	-22125	11.83	6297657	-22409	11.52	6291815	-27427
12.63	6317981	-19708	12.01	6314328	-23154	13.5	6322483	-14999	12.45	6316926	-20280	12.45	6317776	-19603	12.33	6316617	-20330	11.57	6295009	-26627	13.2	6304423	-17751	12.81	6302236	-17830	12.51	6297196	-22046
13.6	6321790	-15899	13	6318933	-18549	14.51	6325340	-12142	13.47	6321069	-16137	13.45	6321739	-15640	13.3	6320605	-16342	12.57	6300460	-21176	14.2	6307871	-14303	13.82	6305788	-14278	13.5	6301415	-17827
14.6	6324876	-12813	14	6322483	-14999	15.5	6327579	-9903	14.45	6324184	-13022	14.45	6324773	-12606	14.33	6323874	-13073	13.57	6304731	-16905	15.2	6310469	-11705	14.8	6308437	-11629	14.51	6304731	-14511
15.61	6327218	-10471	15.08	6325443	-12039	16.52	6329405	-8077	15.45	6326600	-10606	15.46	6327167	-10212	15.3	6326217	-10730	14.58	6308077	-13559	16.21	6312656	-9518	15.81	6310596	-9470	15.52	6307306	-11936
20.62	6333470	-4219	20.03	6332624	-4858	21.5	6334089	-3393	20.45	6333057	-4149	20.46	6333315	-4064	20.31	6332676	-4271	19.58	6316386	-5250	21.21	6318161	-4013	20.8	6316077	-3989	20.51	6314379	-4863
30.6	6336689	-1000	30	6336328	-1154	31.53	6336534	-948	30.45	6336225	-981	30.46	6336431	-948	30.31	6335915	-1032	29.59	6320193	-1443	31.23	6321172	-1002	30.8	6318985	-1081	30.54	6318058	-1184
40.63	6337412	-277	40	6337154	-328	41.5	6337154	-328	40.47	6336896	-310	40.45	6337102	-277	40.3	6336638	-309	39.6	6321326	-310	41.2	6321893	-281	40.82	6319706	-360	40.5	6318830	-412
baseline	6337689		baseline	6337482		baseline	6337482		baseline	6337206		baseline	6337379		baseline	6336947		baseline	6321636		baseline	6322174		baseline	6320066		baseline	6319242
RMSE Calculations
FSO	761511
2A - AM	2A - PM	3D - AM	3D - PM	1B - AM	1B - PM	1C - AM	1C - PM
OFFSETS
1.5	0.45	0.45	0.3	-0.43	1.2	0.8	0.5
ACTUAL DISTANCE
0	0	0	0	0	0	0	0
0.52	0.5	0.51	0.51	0.51	0.51	0.51	0.52
1	1	1.01	1	1.01	1.02	1	1
1.51	1.5	1.5	1.5	1.5	1.5	1.51	1.51
2.01	2.01	2	2	2.01	2	2.03	2
2.5	2.51	2.5	2.5	2.5	2.5	2.5	2.5
3	3	3	3.02	3	3.01	3.02	3
3.5	3.5	3.52	3.51	3.52	3.51	3.5	3.5
4	4	4	4	4.03	4	4.01	4
4.5	4.5	4.5	4.5	4.52	4.5	4.5	4.5
5	5.01	5	5	5	5.01	5.02	5.01
6	6	6	6.01	6.01	6	6.021	6.01
7	7	7	7	7	7.02	7.02	7
8.01	8	8.02	8	8.01	8	8	8
9	9.01	9	9	9	9.02	9	9.01
10	10	10.02	10.01	10	10	10.04	10
11.02	11	11	11	11.01	11	11.03	11.02
12	12	12	12.03	12	12	12.01	12.01
13.01	13.02	13	13	13	13	13.02	13
14	14	14	14.03	14	14	14	14.01
15.02	15	15.01	15	15.01	15.01	15.01	15.02
20	20	20.01	20.01	20.01	20.01	20	20.01
30.03	30	30.01	30.01	30.02	30.03	30	30.04
OFFSET DISTANCE
1.5	0.45	0.45	0.3	-0.43	1.2	0.8	0.5
2.02	0.95	0.96	0.81	0.08	1.71	1.31	1.02
2.5	1.45	1.46	1.3	0.58	2.22	1.8	1.5
3.01	1.95	1.95	1.8	1.07	2.7	2.31	2.01
3.51	2.46	2.45	2.3	1.58	3.2	2.83	2.5
4	2.96	2.95	2.8	2.07	3.7	3.3	3
4.5	3.45	3.45	3.32	2.57	4.21	3.82	3.5
5	3.95	3.97	3.81	3.09	4.71	4.3	4
5.5	4.45	4.45	4.3	3.6	5.2	4.81	4.5
6	4.95	4.95	4.8	4.09	5.7	5.3	5
6.5	5.46	5.45	5.3	4.57	6.21	5.82	5.51
7.5	6.45	6.45	6.31	5.58	7.2	6.821	6.51
8.5	7.45	7.45	7.3	6.57	8.22	7.82	7.5
9.51	8.45	8.47	8.3	7.58	9.2	8.8	8.5
10.5	9.46	9.45	9.3	8.57	10.22	9.8	9.51
11.5	10.45	10.47	10.31	9.57	11.2	10.84	10.5
12.52	11.45	11.45	11.3	10.58	12.2	11.83	11.52
13.5	12.45	12.45	12.33	11.57	13.2	12.81	12.51
14.51	13.47	13.45	13.3	12.57	14.2	13.82	13.5
15.5	14.45	14.45	14.33	13.57	15.2	14.8	14.51
16.52	15.45	15.46	15.3	14.58	16.21	15.81	15.52
21.5	20.45	20.46	20.31	19.58	21.21	20.8	20.51
31.53	30.45	30.46	30.31	29.59	31.23	30.8	30.54
PREDICTED COUNTS
-485826	-699329	-699329	-736045	-940725	-539637	-620059	-687466
-404413	-588682	-586644	-617920	-793053	-451219	-519287	-574548
-341119	-494429	-492697	-521107	-668865	-376749	-437119	-485826
-284673	-414554	-414554	-437119	-564646	-317743	-364913	-405847
-238658	-345996	-347227	-366209	-472355	-266176	-303422	-341119
-201230	-289759	-290787	-306668	-397316	-223309	-256950	-285683
-169691	-243738	-243738	-255145	-332747	-187228	-214171	-239497
-143825	-204735	-203325	-214917	-276728	-158193	-181570	-201230
-122694	-172574	-172574	-181570	-231250	-134853	-153048	-169691
-105479	-146184	-146184	-153553	-195088	-115381	-130633	-143825
-91464.2	-124231	-124619	-130633	-165751	-99241.2	-111273	-122314
-70646.8	-92740.1	-92740.1	-96454.5	-119697	-76057.3	-83861.9	-91212.1
-56316.9	-71506.2	-71506.2	-74184.3	-89721	-59853.2	-65508.2	-70646.8
-45644	-56925.8	-56681.1	-58810.5	-69304.9	-48639.4	-52846.6	-56316.9
-37138.4	-46113.6	-46208.2	-47650.6	-55479.7	-39416.9	-43008.7	-45644
-29513.3	-37539.5	-37378.8	-38675.7	-45086.6	-31733.4	-34468.4	-37138.4
-22298.5	-29879.9	-29879.9	-30987.8	-36501.5	-24508.3	-27124.6	-29367
-15891.4	-22777.6	-22777.6	-23604.5	-29002.1	-17787	-20341.6	-22366.8
-10084.3	-16077.9	-16202.7	-17147.9	-21957.9	-11758.2	-13946.8	-15891.4
-5564.8	-10399.8	-10399.8	-11043.2	-15458.8	-6786.46	-8621.25	-10084.3
-2559.75	-5758.64	-5719.55	-6363.82	-9721.62	-3271.06	-4454.95	-5488.39
-18976.2	-11470.2	-11533.9	-10597	-6635.12	-16754.8	-13796.6	-11854.8
15326.5	-10990.6	-10774.9	-13952	-27382.9	7441.86	-3112.65	-9028.84
ACTUAL COUNTS
-473160	-704347	-676712	-763090	-894035	-539397	-603136	-679943
-403164	-596873	-573696	-628905	-809884	-447968	-523269	-566632
-336187	-492523	-474060	-519081	-674992	-374441	-427474	-473324
-279176	-409644	-396548	-428472	-560871	-312474	-356049	-399416
-233346	-341740	-332444	-357231	-469205	-261582	-296039	-334330
-197416	-287254	-278777	-299555	-395633	-224003	-248588	-284479
-167607	-243360	-236623	-250555	-334000	-189506	-209269	-241747
-141993	-206525	-199400	-212628	-283211	-162328	-176612	-205117
-121552	-175675	-170672	-180672	-240517	-138749	-151021	-175203
-104054	-150384	-146282	-154550	-205673	-119821	-128850	-150850
-89508	-128596	-125165	-131952	-175060	-102984	-109989	-130736
-66872	-95640	-92812	-97466	-129815	-77353	-81654	-97764
-50656	-71839	-69876	-73205	-97261	-59198	-61310	-74472
-38818	-54600	-52637	-55518	-73509	-45821	-46973	-56980
-30124	-41889	-40748	-42553	-56218	-35604	-36143	-44309
-23668	-32578	-31591	-32935	-43557	-27729	-28405	-34756
-18652	-25579	-24723	-25810	-33734	-22125	-22409	-27427
-14999	-20280	-19603	-20330	-26627	-17751	-17830	-22046
-12142	-16137	-15640	-16342	-21176	-14303	-14278	-17827
-9903	-13022	-12606	-13073	-16905	-11705	-11629	-14511
-8077	-10606	-10212	-10730	-13559	-9518	-9470	-11936
-3393	-4149	-4064	-4271	-5250	-4013	-3989	-4863
-948	-981	-948	-1032	-1443	-1002	-1081	-1184
RES^2
1.60426e+08	2.51756e+07	5.1155e+08	7.31424e+08	2.17992e+09	57508	2.86376e+08	5.65912e+07
1.55904e+06	6.70845e+07	1.67645e+08	1.20672e+08	2.83282e+08	1.05718e+07	1.58539e+07	6.2666e+07
2.43212e+07	3.6322e+06	3.47331e+08	4.10517e+06	3.7546e+07	5.32473e+06	9.30282e+07	1.56298e+08
3.02213e+07	2.41087e+07	3.24218e+08	7.47726e+07	1.42476e+07	2.7764e+07	7.85617e+07	4.13518e+07
2.82196e+07	1.81167e+07	2.18526e+08	8.06104e+07	9.92424e+06	2.11094e+07	5.4514e+07	4.60857e+07
1.45434e+07	6.27453e+06	1.44244e+08	5.05931e+07	2.83413e+06	481018	6.99216e+07	1.44981e+06
4.34455e+06	143205	5.06293e+07	2.10714e+07	1.56947e+06	5.19024e+06	2.40338e+07	5.06261e+06
3.35485e+06	3.20432e+06	1.5403e+07	5.23962e+06	4.20353e+07	1.7097e+07	2.45786e+07	1.51121e+07
1.30503e+06	9.61928e+06	3.61572e+06	805833	8.58766e+07	1.5182e+07	4.10853e+06	3.03782e+07
2.03204e+06	1.76429e+07	9672.68	993560	1.12032e+08	1.97142e+07	3.17944e+06	4.93559e+07
3.82673e+06	1.90574e+07	298646	1.7395e+06	8.66529e+07	1.40089e+07	1.64876e+06	7.09257e+07
1.42492e+07	8.40937e+06	5168.49	1.02314e+06	1.0238e+08	1.67887e+06	4.87464e+06	4.2927e+07
3.20458e+07	110772	2.65747e+06	958955	5.68509e+07	429270	1.76247e+07	1.46321e+07
4.65939e+07	5.40953e+06	1.63551e+07	1.08407e+07	1.76746e+07	7.94314e+06	3.44996e+07	439702
4.92025e+07	1.78476e+07	2.98133e+07	2.59851e+07	545030	1.45385e+07	4.71381e+07	1.78215e+06
3.41671e+07	2.4617e+07	3.34989e+07	3.29554e+07	2.3398e+06	1.60349e+07	3.67645e+07	5.67607e+06
1.32971e+07	1.84979e+07	2.65938e+07	2.681e+07	7.65891e+06	5.68006e+06	2.22371e+07	3.76344e+06
796300	6.23778e+06	1.00778e+07	1.07223e+07	5.64106e+06	1295.17	6.30789e+06	102914
4.23413e+06	3490.05	316615	649478	611365	6.47596e+06	109674	3.74672e+06
1.88199e+07	6.87596e+06	4.86734e+06	4.12006e+06	2.09157e+06	2.4192e+07	9.04657e+06	1.95957e+07
3.04401e+07	2.34969e+07	2.01821e+07	1.90635e+07	1.47255e+07	3.90243e+07	2.51508e+07	4.15716e+07
2.42837e+08	5.36006e+07	5.57997e+07	4.00177e+07	1.91854e+06	1.62354e+08	9.61885e+07	4.88858e+07
2.64858e+08	1.00193e+08	9.65675e+07	1.66925e+08	6.7288e+08	7.12989e+07	4.12762e+06	6.15415e+07
RMS
6677.98	4469.02	9510.19	7890.83	12753.9	4597.5	6460.16	5823.27
%FSO
0.00876938	0.00586862	0.0124886	0.0103621	0.0167482	0.00603734	0.00848334	0.007647
Average
0.00955057

## Sheet: Figure A6
distance	1.5 mm
pressure (kPa)	raw counts	offset counts	% error from 0 kPa	% of initial (0 kPa)	Change in Counts/Step	Change in Counts from 0	% increase from initial
0	7.7137e+06	-290321
25	7709378	-294647	0.0149019	1.0149	-4326.33	-4326.33
50	7703132	-300893	0.0364161	1.03642	-6246	-10572.3
75	7697325	-306700	0.0564181	1.05642	-5807	-16379.3
100	7694637	-309388	0.0656768	1.06568	-2688	-19067.3
125	7692701	-311324	0.0723453	1.07235	-1936	-21003.3
150	7691266	-312759	0.0772881	1.07729	-1435	-22438.3
175	7690263	-313762	0.0807429	1.08074	-1003	-23441.3
200	7689517	-314508	0.0833125	1.08331	-746	-24187.3
225	7688954	-315071	0.0852517	1.08525	-563	-24750.3
250	7688515	-315510	0.0867638	1.08676	-439	-25189.3
baseline	8004025
