# Supplementary material for: An Inductive Sensing System to Measure In-Socket Residual Limb Displacements for People Using Lower-Limb Prostheses
Source: Sensors (Basel). 2018 Nov 9;18(11):3840. doi: 10.3390/s18113840 (PMC6263676; doi:10.3390/s18113840)
Supplement: Supplementary file 1 [file sensors-18-03840-s001.zip › Benchtop Calibration.xlsx]

## Sheet: All Data
UP				DOWN
distance	min	raw counts	adjusted counts	distance	min	raw counts	adjusted counts
0	0.207813	5556959	-761511	0	26.5802	5528594	-789876
0.26	0.590625	5613179	-705291	0.26	26.3161	5552389	-766081
0.5	0.830729	5671973	-646497	0.5	25.8297	5601793	-716677
0.76	1.00937	5732660	-585810	0.76	25.5344	5672527	-645943
1.01	1.24531	5781720	-536750	1.01	25.2729	5735772	-582698
1.26	1.48854	5828517	-489953	1.26	24.9578	5791084	-527386
1.5	1.69427	5870023	-448447	1.5	24.663	5835553	-482917
1.75	1.90312	5907230	-411240	1.75	24.4937	5879521	-438949
2.01	2.10469	5944528	-373942	2.01	24.2922	5920019	-398451
2.25	2.31198	5973349	-345121	2.25	24.0437	5953422	-365048
2.5	2.52448	6002357	-316113	2.5	23.7568	5985741	-332729
2.75	2.78854	6027343	-291127	2.75	23.4688	6013339	-305131
3.01	2.95104	6052041	-266429	3.01	23.2094	6040295	-278175
3.26	3.24531	6073121	-245349	3.26	23.0318	6063323	-255147
3.52	3.51094	6093399	-225071	3.52	22.8339	6085246	-233224
3.76	3.73385	6109901	-208569	3.76	22.5844	6103241	-215229
4.01	3.95	6126306	-192164	4.01	22.3583	6120094	-198376
4.25	4.14167	6140716	-177754	4.25	21.9776	6135193	-183277
4.5	4.5651	6153938	-164532	4.5	21.774	6149965	-168505
4.76	4.87396	6166657	-151813	4.76	21.5839	6163567	-154903
5	5.12865	6177591	-140879	5	21.3156	6174800	-143670
5.5	5.4776	6197878	-120592	5.5	21.0297	6195371	-123099
6	5.7724	6215069	-103401	6	20.6766	6212984	-105486
6.5	6.07031	6229104	-89366	6.5	20.4594	6227475	-90995
7	6.38698	6241210	-77260	7	20.1609	6239888	-78582
7.5	6.74948	6251584	-66886	7.5	19.8156	6250569	-67901
8	7.11354	6260433	-58037	8	19.4979	6259470	-59000
8.5	7.3974	6268014	-50456	8.5	19.2151	6266993	-51477
9	7.65573	6274422	-44048	9	18.938	6273604	-44866
9.5	7.9276	6279959	-38511	9.5	18.624	6279294	-39176
10	8.20469	6284793	-33677	10	18.3896	6284128	-34342
10.5	8.39167	6288911	-29559	10.5	18.025	6288347	-30123
11	8.66042	6292413	-26057	11	17.5885	6291969	-26501
11.5	9.04271	6295573	-22897	11.5	17.3083	6295112	-23358
12.01	9.29323	6298222	-20248	12.01	16.8859	6297914	-20556
12.5	9.52344	6300563	-17907	12.5	16.6266	6300255	-18215
13.01	9.91302	6302647	-15823	13.01	16.2036	6302390	-16080
13.51	10.224	6304423	-14047	13.51	15.913	6304217	-14253
14	10.4599	6305993	-12477	14	15.5865	6305788	-12682
14.5	10.7781	6307358	-11112	14.5	15.1891	6307226	-11244
15	11.087	6308591	-9879	15	14.8828	6308437	-10033
16	11.3568	6310623	-7847	16	14.3729	6310520	-7950
17	11.5917	6312244	-6226	17	13.9635	6312193	-6277
18	11.812	6313530	-4940	18	13.5036	6313478	-4992
19.01	12.024	6314610	-3860	19.01	13.0391	6314559	-3911
20.02	12.4198	6315536	-2934	20.02	12.4411	6315588	-2882
baseline		6318470		baseline		6318470

## Sheet: Sensitivity
distance	raw counts	adjusted counts	Sensitivity (counts/mm)
0	5556959	-761511	216231
0.26	5613179	-705291	244975
0.5	5671973	-646497	233412
0.76	5732660	-585810	196240
1.01	5781720	-536750	187188
1.26	5828517	-489953	172942
1.5	5870023	-448447	148828
1.75	5907230	-411240	143454
2.01	5944528	-373942	120087
2.25	5973349	-345121	116032
2.5	6002357	-316113	99944
2.75	6027343	-291127	94992.3
3.01	6052041	-266429	84320
3.26	6073121	-245349	77992.3
3.52	6093399	-225071	68758.3
3.76	6109901	-208569	65620
4.01	6126306	-192164	60041.7
4.25	6140716	-177754	52888
4.5	6153938	-164532	48919.2
4.76	6166657	-151813	45558.3
5	6177591	-140879	40574
5.5	6197878	-120592	34382
6	6215069	-103401	28070
6.5	6229104	-89366	24212
7	6241210	-77260	20748
7.5	6251584	-66886	17698
8	6260433	-58037	15162
8.5	6268014	-50456	12816
9	6274422	-44048	11074
9.5	6279959	-38511	9668
10	6284793	-33677	8236
10.5	6288911	-29559	7004
11	6292413	-26057	6320
11.5	6295573	-22897	5194.12
12.01	6298222	-20248	4777.55
12.5	6300563	-17907	4086.27
13.01	6302647	-15823	3552
13.51	6304423	-14047	3204.08
14	6305993	-12477	2730
14.5	6307358	-11112	2466
15	6308591	-9879	2032
16	6310623	-7847	1621
17	6312244	-6226	1286
18	6313530	-4940	1069.31
19.01	6314610	-3860	916.832
20.02	6315536	-2934
baseline	6318470
FSO	761511

## Sheet: Noise
FSO	761511
Cal Step	0	0.26	0.5	0.76	1.01	1.26	1.5	1.75	2.01	2.25	2.5	2.75	3.01	3.26	3.52	3.76	4.01	4.25	4.5	4.76	5	5.5	6	6.5	7	7.5	8	8.5	9	9.5	10	10.5	11	11.5	12.01	12.5	13.01	13.51	14	14.5	15	16	17	18	19.01	20.02
Peak to Peak	271	2341	2046	2000	1858	1570	1148	866	678	632	489	492	346	544	347	299	199	150	301	150	380	101	152	102	51	51	102	102	103	51	102	52	102	51	102	103	103	103	102	103	103	103	127	51	102	103
%FSO	0.000355871	0.00307415	0.00268676	0.00262636	0.00243989	0.00206169	0.00150753	0.00113721	0.000890335	0.000829929	0.000642144	0.000646084	0.00045436	0.000714369	0.000455673	0.00039264	0.000261323	0.000196977	0.000395267	0.000196977	0.000499008	0.000132631	0.000199603	0.000133944	6.69721e-05	6.69721e-05	0.000133944	0.000133944	0.000135257	6.69721e-05	0.000133944	6.82853e-05	0.000133944	6.69721e-05	0.000133944	0.000135257	0.000135257	0.000135257	0.000133944	0.000135257	0.000135257	0.000135257	0.000166774	6.69721e-05	0.000133944	0.000135257
Average	0.000554789
Maximum	0.00307415
Minimum	6.69721e-05

## Sheet: Drift
FSO	761511
Test Duration	30 Min
Start	7980431
End	7979804
Difference	627
%FSO	0.000823363

## Sheet: Polynomial Fit
FSO	761511
Calibration Data			Regression
distance	raw counts	adjusted counts	Predicted Counts	Res^2
0	5556959	-761511	-762172	661
0.26	5613179	-705291	-697486	7805.44
0.5	5671973	-646497	-642280	4216.64
0.76	5732660	-585810	-587056	1245.57
1.01	5781720	-536750	-538169	1419.35
1.26	5828517	-489953	-493150	3197.35
1.5	5870023	-448447	-453338	4891.42
1.75	5907230	-411240	-415185	3944.86
2.01	5944528	-373942	-378854	4911.83
2.25	5973349	-345121	-348139	3018.01
2.5	6002357	-316113	-318822	2708.5
2.75	6027343	-291127	-292041	914.087
3.01	6052041	-266429	-266679	250.334
3.26	6073121	-245349	-244503	845.56
3.52	6093399	-225071	-223556	1514.86
3.76	6109901	-208569	-205982	2586.87
4.01	6126306	-192164	-189327	2836.64
4.25	6140716	-177754	-174795	2959.49
4.5	6153938	-164532	-161044	3488.49
4.76	6166657	-151813	-148111	3701.71
5	6177591	-140879	-137300	3579.19
5.5	6197878	-120592	-117821	2770.7
6	6215069	-103401	-101816	1585.24
6.5	6229104	-89366	-88601.6	764.411
7	6241210	-77260	-77599.9	339.9
7.5	6251584	-66886	-68326.8	1440.76
8	6260433	-58037	-60385.3	2348.34
8.5	6268014	-50456	-53458.1	3002.13
9	6274422	-44048	-47299.1	3251.1
9.5	6279959	-38511	-41725.9	3214.89
10	6284793	-33677	-36612	2935
10.5	6288911	-29559	-31879	2319.96
11	6292413	-26057	-27488.5	1431.53
11.5	6295573	-22897	-23434.9	537.873
12.01	6298222	-20248	-19666.6	581.37
12.5	6300563	-17907	-16429.7	1477.33
13.01	6302647	-15823	-13505.5	2317.54
13.51	6304423	-14047	-11125.1	2921.85
14	6305993	-12477	-9297.52	3179.48
14.5	6307358	-11112	-7971.86	3140.14
15	6308591	-9879	-7192.94	2686.06
16	6310623	-7847	-7125.52	721.477
17	6312244	-6226	-8369.38	2143.38
18	6313530	-4940	-9341.5	4401.5
19.01	6314610	-3860	-7304.29	3444.29
20.02	6315536	-2934	1935.37	4869.37
baseline	6318470
			average	2576.58
			RMS	50.7601
			%Fso	6.6657e-05
