# Supplementary material for: An Inductive Sensing System to Measure In-Socket Residual Limb Displacements for People Using Lower-Limb Prostheses
Source: Sensors (Basel). 2018 Nov 9;18(11):3840. doi: 10.3390/s18113840 (PMC6263676; doi:10.3390/s18113840)
Supplement: Supplementary file 1 [file sensors-18-03840-s001.zip › Clinical Evaluation Data.xlsx]

## Sheet: P1 Standing
	Pressure (kPa)		Sensor										Pressure (kPa)
Sock	4.7	101.2	Anterior Proximal	Anterior Midlimb	Anterior Inferior	Posterior Inferior	Posterior Medial	Posterior Lateral	Anterior Midlimb Distal			Sock	4.7	6.3	25.3	50.6	101.2
0	0	0	0.137999	0.281532	0.603228	1.77792	-0.0014215	0.25557	-0.0445855			0	0	0	0	0	0
1 Sheath	0.41	0.20643	0.408499	0.518282	0.943746	1.92411	0.347514	0.511541	0.204484			1 Sheath	0.41	0.326154	0.293705	0.253797	0.20643
1 Ply	0.55	0.227354	0.435713	0.54282	0.887358	1.79023	0.302857	0.535515	0.295955			2 Sheaths	0.84	0.66715	0.594732	0.51938	0.417662
2 Sheaths	0.84	0.417662	0.606015	0.740819	1.1999	2.02384	0.540929	0.801745	0.600458			1 Ply	0.55	0.444681	0.33514	0.283956	0.227354
1 Ply + Sheath	0.96	0.438587	0.533989	0.73831	1.25944	2.09094	0.552811	0.755186	0.592386			1 Ply + Sheath	0.96	0.785676	0.628846	0.549539	0.438587
2 Ply	1.19	0.552276	0.87012	0.82402	1.42896	2.04536	0.625317	0.932668	0.744038			2 Ply	1.19	0.943683	0.782196	0.680369	0.552276
3 Ply	1.57	0.708352	1.12941	1.11358	1.65295	2.45068	0.867014	1.10933	0.982314			3 Ply	1.57	1.20125	1.02055	0.863099	0.708352
4 Ply	2.12	0.935707	1.7048	1.54931	3.96793	5.69751	1.11561	1.37502	1.1759			4 Ply	2.12	1.64593	1.35569	1.14706	0.935707

## Sheet: P1 Walking
All Trials										Trial Averages										Standard Deviations										Change with Sock Thickness
Average Peak-Peak Displacement										Average Peak-Peak Displacement										Average Peak-Peak Displacement										Average Peak-Peak Displacement
Ply	Trial	Ant Prox	Ant Mid	Ant Mid Dist	Ant Inf	Post Inf	Post Med	Post Lat			Trial	Anterior Proximal	Anterior Midlimb	Anterior Midlimb Distal	Anterior Inferior	Posterior Inferior	Posterior Medial	Posterior Lateral		Ply	Trial	Ant Prox	Anterior Midlimb Central	Ant Mid Dist	Ant Inf	Post Inf	Post Med	Post Lat		Ply	Trial	Ant Prox	Anterior Midlimb Central	Ant Mid Dist	Ant Inf	Post Inf	Post Med	Post Lat
0 Ply	1	2.96386	3.42012	6.69329	4.61979	0.821624	0.112354	0.238646		0 Ply	Avg	3.0232	3.39327	6.59701	4.56859	0.818363	0.107553	0.256615		0 Ply	Avg	0.0839144	0.0379778	0.13615	0.0723972	0.0046112	0.00678979	0.0254118		0 - 2 Ply	Avg	-1.36199	-1.55912	-1.69274	-0.697418	-0.155698	0.192074	0.12592
	2	3.08253	3.36641	6.50074	4.5174	0.815102	0.102752	0.274584		2 Ply	Avg	1.66121	1.83415	4.90428	3.87118	0.662665	0.299627	0.382535		2 Ply	Avg	0.0040844	0.0353906	0.00319022	0.0268943	0.0506424	0.00739731	0.0147988		2 - 4 Ply	Avg	-0.216704	-0.192284	-0.266463	-0.0126632	0.25823	0.0437334	0.0848837
2 Ply	3	1.65832	1.80912	4.90653	3.89019	0.698475	0.304858	0.393		4 Ply	Avg	1.4445	1.64186	4.63782	3.85851	0.920895	0.34336	0.467419		4 Ply	Avg	0.0749711	0.00693094	0.0428535	0.0233465	0.00361995	0.013275	0.0220249
	4	1.66409	1.85917	4.90202	3.85216	0.626855	0.294396	0.372071
4 Ply	5	1.39149	1.63696	4.66812	3.87502	0.923454	0.352747	0.482993
	6	1.49752	1.64676	4.60751	3.84201	0.918335	0.333974	0.451845
Average Maximum Distance (Swing)										Average Maximum Distance (Swing)										Average Maximum Distance (Swing)										Average Maximum Distance (Swing)
Ply	Trial	Ant Prox	Anterior Midlimb Central	Ant Mid Dist	Ant Inf	Post Inf	Post Med	Post Lat		Ply	Trial	AP	AM	AMD	AI	PI	PM	PL		Ply	Trial	Ant Prox	Anterior Midlimb Central	Ant Mid Dist	Ant Inf	Post Inf	Post Med	Post Lat		Ply	Trial	Ant Prox	Anterior Midlimb Central	Ant Mid Dist	Ant Inf	Post Inf	Post Med	Post Lat
0 Ply	1	2.77038	3.5367	6.6603	5.15852	1.82998	0.0373024	0.282098		0 Ply	Avg	2.81284	3.48484	6.54176	5.09591	1.82609	0.0311859	0.266394		0 Ply	Avg	0.0600529	0.0733527	0.167645	0.0885448	0.00549905	0.00865008	0.0222095		0 - 2 Ply	Avg	-0.380203	-0.733728	-1.22697	-0.0841037	0.336907	0.855498	0.875677
	2	2.8553	3.43297	6.42322	5.0333	1.8222	0.0250693	0.250689		2 Ply	Avg	2.43264	2.75111	5.31478	5.0118	2.163	0.886683	1.14207		2 Ply	Avg	0.00557164	0.00622393	0.0217485	0.0456604	0.0808922	0.0249051	0.0255712		2 - 4 Ply	Avg	0.240524	0.126212	-0.102107	1.36555	1.81124	0.511808	0.519463
2 Ply	3	2.43658	2.74671	5.33016	5.04409	2.2202	0.904294	1.16015		4 Ply	Avg	2.67316	2.87732	5.21268	6.37736	3.97424	1.39849	1.66153		4 Ply	Avg	0.0807412	0.0177557	0.0550795	0.0938721	0.0473815	0.0234842	0.021052
	4	2.4287	2.75551	5.29941	4.97952	2.1058	0.869073	1.12399
4 Ply	5	2.61607	2.88987	5.25162	6.44373	4.00774	1.4151	1.67642
	6	2.73025	2.86476	5.17373	6.31098	3.94073	1.38189	1.64665
Average Minimum Distance (Stance)										Average Minimum Distance (Stance)										Average Minimum Distance (Stance)										Average Minimum Distance (Stance)
Ply	Trial	Ant Prox	Anterior Midlimb Central	Ant Mid Dist	Ant Inf	Post Inf	Post Med	Post Lat		Ply	Trial	Ant Prox	Anterior Midlimb Central	Ant Mid Dist	Ant Inf	Post Inf	Post Med	Post Lat		Ply	Trial	Ant Prox	Anterior Midlimb Central	Ant Mid Dist	Ant Inf	Post Inf	Post Med	Post Lat		Ply	Trial	Ant Prox	Anterior Midlimb Central	Ant Mid Dist	Ant Inf	Post Inf	Post Med	Post Lat
0 Ply	1	-0.193484	0.116581	-0.0329859	0.53873	1.00835	-0.075052	0.0434521		0 Ply	Avg	-0.210357	0.0915676	-0.0552561	0.527312	1.00773	-0.0763675	0.00977878		0 Ply	Avg	0.0238615	0.035375	0.0314948	0.0161476	0.000887851	0.00186029	0.0476213		0 - 2 Ply	Avg	0.981787	0.825394	0.465761	0.613314	0.492605	0.663424	0.749756
	2	-0.227229	0.0665537	-0.0775263	0.515893	1.0071	-0.0776829	-0.0238946		2 Ply	Avg	0.77143	0.916962	0.410505	1.14063	1.50033	0.587056	0.759535		2 Ply	Avg	0.00965603	0.0291667	0.0185583	0.0187661	0.0302498	0.0175078	0.0107724		2 - 4 Ply	Avg	0.457228	0.318496	0.164356	1.37822	1.55301	0.468075	0.43458
2 Ply	3	0.778258	0.937586	0.423628	1.1539	1.52172	0.599436	0.767152		4 Ply	Avg	1.22866	1.23546	0.574862	2.51884	3.05334	1.05513	1.19411		4 Ply	Avg	0.00577009	0.0246866	0.012226	0.0705256	0.0437616	0.0102093	0.000972921
	4	0.764602	0.896338	0.397382	1.12736	1.47894	0.574676	0.751918
4 Ply	5	1.22458	1.25291	0.583507	2.56871	3.08429	1.06235	1.19343
	6	1.23274	1.218	0.566217	2.46897	3.0224	1.04791	1.1948

## Sheet: P2 Walking
All Trials										Trial Averages										Standard Deviations										Change with Sock Thickness
Average Peak-Peak Displacement										Average Peak-Peak Displacement										Average Peak-Peak Displacement										Average Peak-Peak Displacement
Ply	Trial	Ant Prox	Ant Midlimb	Ant Mid Dist	Ant Inf	Post Inf	Post Med	Post Lat			Trial	Anterior Proximal	Anterior Midlimb	Anterior Midlimb Distal	Anterior Inferior	Posterior Inferior	Posterior Medial	Posterior Lateral		Ply	Trial	Ant Prox	Anterior Midlimb Central	Ant Mid Dist	Ant Inf	Post Inf	Post Med	Post Lat		Ply	Trial	Ant Prox	Anterior Midlimb Central	Ant Mid Dist	Ant Inf	Post Inf	Post Med	Post Lat
0 Ply	5	4.53299	4.73864	6.05297	4.53153	4.63942	1.50683	0.770628		0 Ply	Avg	4.67325	4.84593	5.7564	4.63081	4.55678	1.45055	0.763208		0 Ply	Avg	0.198351	0.151735	0.419412	0.140401	0.116881	0.0795853	0.0104931		0-1 Ply	Avg	1.29349	1.33176	0.393623	0.464264	-0.152704	0.411372	0.245167
	6	4.8135	4.95322	5.45984	4.73009	4.47413	1.39427	0.755788		1 Ply	Avg	3.37976	3.51417	5.36278	4.16655	4.70948	1.03918	0.518041		1 Ply	Avg	0.0911057	0.219866	0.0964334	0.11887	0.0268023	0.0670137	0.00154616		1-2 Ply	Avg	0.6767	0.997155	0.837005	0.478055	0.18378	0.261399	-0.0013778
1 Ply	3	3.31534	3.3587	5.43097	4.08249	4.72843	1.08656	0.519134		2 Ply	Avg	2.70306	2.51701	4.52578	3.68849	4.5257	0.777779	0.519419		2 Ply	Avg	0.642209	0.0405077	0.290989	0.557851	0.151862	0.147899	0.0387726
	4	3.44418	3.66963	5.29459	4.2506	4.69053	0.991792	0.516948
2 Ply	1	2.24895	2.48837	4.73154	4.08295	4.41832	0.673198	0.492003
	2	3.15717	2.54565	4.32002	3.29403	4.63308	0.882359	0.546835
Average Maximum Distance (Swing)										Average Maximum Distance (Swing)										Average Maximum Distance (Swing)										Average Maximum Distance (Swing)
Ply	Trial	Ant Prox	Ant Mid	Ant Mid Dist	Ant Inf	Post Inf	Post Med	Post Lat		Ply	Trial	AP	AM	AMD	AI	PI	PM	PL		Ply	Trial	Ant Prox	Anterior Midlimb Central	Ant Mid Dist	Ant Inf	Post Inf	Post Med	Post Lat		Ply	Trial	Ant Prox	Anterior Midlimb Central	Ant Mid Dist	Ant Inf	Post Inf	Post Med	Post Lat
0 Ply	5	4.61012	4.7231	6.11154	4.55326	6.88127	1.41383	0.726549		0 Ply	Avg	4.73904	4.7031	5.8085	4.64086	6.83874	1.36136	0.712247		0 Ply	Avg	0.18232	0.0282868	0.428553	0.123884	0.0601507	0.0742075	0.0202249		0-1 Ply	Avg	-0.956819	-1.25718	-0.142371	-0.245651	0.263839	-0.015472	0.293102
	6	4.86796	4.6831	5.50547	4.72846	6.7962	1.30888	0.697946		1 Ply	Avg	3.78222	3.44592	5.66613	4.39521	7.10257	1.34588	1.00535		1 Ply	Avg	0.099911	0.223585	0.0982053	0.117136	0.061754	0.0404342	0.0134397		1-2 Ply	Avg	-0.536734	-0.793355	-0.602874	-0.245944	0.266563	0.151211	0.381688
1 Ply	3	3.71157	3.28782	5.73557	4.31238	7.14624	1.37448	1.01485		2 Ply	Avg	3.24548	2.65256	5.06326	4.14926	7.36914	1.49709	1.38704		2 Ply	Avg	0.630782	0.0286282	0.305464	0.585004	0.0508206	0.144181	0.0289919
	4	3.85286	3.60402	5.59669	4.47803	7.05891	1.31729	0.995846
2 Ply	1	2.79945	2.63232	5.27925	4.56292	7.40507	1.39514	1.36654
	2	3.69151	2.67281	4.84726	3.7356	7.3332	1.59905	1.40754
Average Minimum Distance (Stance)										Average Minimum Distance (Stance)										Average Minimum Distance (Stance)										Average Minimum Distance (Stance)
Ply	Trial	Ant Prox	Anterior Midlimb Central	Ant Mid Dist	Ant Inf	Post Inf	Post Med	Post Lat		Ply	Trial	Ant Prox	Anterior Midlimb Central	Ant Mid Dist	Ant Inf	Post Inf	Post Med	Post Lat		Ply	Trial	Ant Prox	Anterior Midlimb Central	Ant Mid Dist	Ant Inf	Post Inf	Post Med	Post Lat		Ply	Trial	Ant Prox	Anterior Midlimb Central	Ant Mid Dist	Ant Inf	Post Inf	Post Med	Post Lat
0 Ply	5	0.0771247	-0.015539	0.0585616	0.0217241	2.24185	-0.0929967	-0.0440794		0 Ply	Avg	0.0657891	-0.142834	0.0520979	0.0100453	2.28196	-0.089194	-0.0509609		0 Ply	Avg	0.0160309	0.180022	0.00914101	0.0165164	0.0567305	0.00537782	0.00973179		0-1 Ply	Avg	-0.336667	-0.0745851	-0.251252	-0.218614	-0.111135	-0.3959	-0.538269
	6	0.0544535	-0.270128	0.0456342	-0.00163361	2.32207	-0.0853913	-0.0578423		1 Ply	Avg	0.402457	-0.0682485	0.30335	0.228659	2.39309	0.306706	0.487308		1 Ply	Avg	0.00880532	0.00371898	0.00177187	0.00173378	0.0349517	0.0265795	0.0118936		1-2 Ply	Avg	-0.139966	-0.2038	-0.234131	-0.232111	-0.450343	-0.41261	-0.38031
1 Ply	3	0.39623	-0.0708782	0.304603	0.229885	2.41781	0.287911	0.495718		2 Ply	Avg	0.542423	0.135551	0.537481	0.46077	2.84344	0.719316	0.867618		2 Ply	Avg	0.0114261	0.0118795	0.0144755	0.0271531	0.202683	0.00371788	0.00978073
	4	0.408683	-0.0656188	0.302097	0.227433	2.36838	0.325501	0.478898
2 Ply	1	0.550502	0.143952	0.547717	0.47997	2.98676	0.721945	0.874534
	2	0.534343	0.127151	0.527245	0.44157	2.70012	0.716687	0.860702

## Sheet: P3 - Walking
All Trials									Trial Averages									Standard Deviations									Change with Sock Thickness
Average Peak-Peak Displacement									Average Peak-Peak Displacement									Average Peak-Peak Displacement									Average Peak-Peak Displacement
Ply	Trial	Ant Prox	Ant Mid	Ant Inf	Post Inf	Post Med	Post Lat			Trial	Anterior Proximal	Anterior Midlimb	Anterior Inferior	Posterior Inferior	Posterior Medial	Posterior Lateral		Ply	Trial	Ant Prox	Anterior Midlimb Central	Ant Inf	Post Inf	Post Med	Post Lat		Ply	Trial	Ant Prox	Anterior Midlimb Central	Ant Inf	Post Inf	Post Med	Post Lat
1 Ply	1	1.4949	1.53457	7.34701	4.92762	0.327186	0.694681		1 Ply	Avg	1.46893	1.54927	7.35824	4.7658	0.316114	0.655703		1 Ply	Avg	0.0367276	0.0207889	0.0158741	0.228853	0.0156587	0.0551223		1-3 Ply	Avg	-0.167844	-0.175578	-0.503045	-0.18056	0.0832674	0.0589137
	2	1.44296	1.56397	7.36946	4.60397	0.305042	0.616726		3 Ply	Avg	1.30108	1.37369	6.85519	4.58524	0.399381	0.714617		3 Ply	Avg	0.18486	0.126196	0.12194	0.0658418	0.00900827	0.0245096		3-5 Ply	Avg	-0.0585425	-0.0210876	-0.331269	0.0868327	0.0314442	-0.0595961
3 Ply	3	1.17037	1.28446	6.76897	4.63179	0.405751	0.731948		5 Ply	Avg	1.24254	1.35261	6.52392	4.67207	0.430826	0.655021		5 Ply	Avg	0.0414127	0.00226094	0.0451678	0.215959	0.010472	0.00496387
	4	1.4318	1.46293	6.94142	4.53868	0.393012	0.697286
5 Ply	5	1.21326	1.35101	6.55586	4.51936	0.423421	0.651511
	6	1.27182	1.3542	6.49198	4.82478	0.43823	0.658531
Average Maximum Distance (Swing)									Average Maximum Distance (Swing)									Average Maximum Distance (Swing)									Average Maximum Distance (Swing)
Ply	Trial	Ant Prox	Anterior Midlimb Central	Ant Inf	Post Inf	Post Med	Post Lat		Ply	Trial	AP	AM	AI	PI	PM	PL		Ply	Trial	Ant Prox	Anterior Midlimb Central	Ant Inf	Post Inf	Post Med	Post Lat		Ply	Trial	Ant Prox	Anterior Midlimb Central	Ant Inf	Post Inf	Post Med	Post Lat
1 Ply	1	1.63304	1.51967	7.50127	5.24889	0.631069	0.831686		1 Ply	Avg	1.60169	1.5247	7.4997	5.07061	0.574059	0.788434		1 Ply	Avg	0.0443284	0.00712133	0.00221472	0.252119	0.0806252	0.0611674		1-3 Ply	Avg	0.203962	-0.0775495	-0.217994	0.136507	0.390751	0.318443
	2	1.57035	1.52974	7.49813	4.89234	0.517048	0.745182		3 Ply	Avg	1.80565	1.44715	7.28171	5.20712	0.96481	1.10688		3 Ply	Avg	0.159808	0.120519	0.0937851	0.0965591	0.0458609	0.0320934		3-5 Ply	Avg	0.231517	0.374848	0.0812026	0.489176	0.303009	0.408484
3 Ply	3	1.69265	1.36193	7.21539	5.2754	0.997239	1.12957		5 Ply	Avg	2.03717	1.822	7.36291	5.6963	1.26782	1.51536		5 Ply	Avg	0.0146894	0.0245815	0.0500131	0.212081	0.0204682	0.0138606
	4	1.91866	1.53237	7.34802	5.13884	0.932381	1.08418
5 Ply	5	2.02678	1.83938	7.39827	5.54633	1.28229	1.52516
	6	2.04756	1.80462	7.32754	5.84626	1.25335	1.50556
Average Minimum Distance (Stance)									Average Minimum Distance (Stance)									Average Minimum Distance (Stance)									Average Minimum Distance (Stance)
Ply	Trial	Ant Prox	Anterior Midlimb Central	Ant Inf	Post Inf	Post Med	Post Lat		Ply	Trial	Ant Prox	Anterior Midlimb Central	Ant Inf	Post Inf	Post Med	Post Lat		Ply	Trial	Ant Prox	Anterior Midlimb Central	Ant Inf	Post Inf	Post Med	Post Lat		Ply	Trial	Ant Prox	Anterior Midlimb Central	Ant Inf	Post Inf	Post Med	Post Lat
1 Ply	1	0.13814	-0.014904	0.154253	0.321269	0.303883	0.137005		1 Ply	Avg	0.132766	-0.0245685	0.141463	0.304817	0.257945	0.132731		1 Ply	Avg	0.00760082	0.0136676	0.0180888	0.0232659	0.0649666	0.00604515		1-3 Ply	Avg	0.371806	0.0980289	0.285051	0.317067	0.307484	0.259529
	2	0.127391	-0.034233	0.128672	0.288365	0.212006	0.128456		3 Ply	Avg	0.504572	0.0734604	0.426513	0.621884	0.565429	0.39226		3 Ply	Avg	0.0250519	0.00567655	0.0281548	0.0307173	0.0368526	0.00758382		3-5 Ply	Avg	0.29006	0.395936	0.412472	0.402343	0.271565	0.46808
3 Ply	3	0.522286	0.0774743	0.446422	0.643604	0.591487	0.397623		5 Ply	Avg	0.794631	0.469396	0.838985	1.02423	0.836994	0.86034		5 Ply	Avg	0.0267233	0.0268425	0.00484527	0.00387857	0.0309402	0.0188244
	4	0.486857	0.0694465	0.406605	0.600164	0.53937	0.386897
5 Ply	5	0.813528	0.488376	0.842411	1.02697	0.858872	0.87365
	6	0.775735	0.450415	0.835559	1.02148	0.815116	0.847029

## Sheet: P4 - Walking
All Trials										Trial Averages										Standard Deviations										Change with Sock Thickness
Average Peak-Peak Displacement										Average Peak-Peak Displacement										Average Peak-Peak Displacement										Average Peak-Peak Displacement
Ply	Trial	Ant Prox	Anterior Midlimb Central	Ant Mid Dist	Ant Inf	Post Inf	Post Med	Post Lat			Trial	Anterior Proximal	Anterior Midlimb	Anterior Midlimb Distal	Anterior Inferior	Posterior Inferior	Posterior Medial	Posterior Lateral		Ply	Trial	Ant Prox	Anterior Midlimb Central	Ant Mid Dist	Ant Inf	Post Inf	Post Med	Post Lat		Ply	Trial	Ant Prox	Anterior Midlimb Central	Ant Mid Dist	Ant Inf	Post Inf	Post Med	Post Lat
0 Ply	1	4.03925	2.173	3.90201	8.75637	6.93492	0.164007	0.0843754		0 Ply	Avg	4.15531	2.18015	4.1234	8.73555	6.8395	0.171444	0.0831328		0 Ply	Avg	0.164132	0.0100995	0.313092	0.0294466	0.13495	0.0105182	0.00175731		0-1 Ply	Avg	-0.685895	-0.482662	-0.837825	-0.0848605	0.755183	0.0224662	0.085067
	2	4.27137	2.18729	4.34479	8.71473	6.74408	0.178882	0.0818902		1 Ply	Avg	3.46941	1.69748	3.28558	8.65069	7.59468	0.19391	0.1682		1 Ply	Avg	0.210241	0.0150958	0.124081	0.170418	0.0871097	0.00392721	0.00856222		1-3 Ply	Avg	-0.338727	-0.758796	0.409207	0.716554	-0.144438	0.106443	0.0698394
1 Ply	3	3.61807	1.68681	3.37332	8.77119	7.65628	0.196687	0.174254		3 Ply	Avg	3.13068	0.938687	3.69478	9.36724	7.45025	0.300353	0.238039		3 Ply	Avg	0.0499893	0.024012	0.0132243	0.131222	0.00611126	0.00383415	0.0110668
	4	3.32075	1.70816	3.19784	8.53018	7.53309	0.191133	0.162145
3 Ply	5	3.16603	0.955666	3.68543	9.46003	7.45457	0.303065	0.245865
	6	3.09534	0.921708	3.70413	9.27445	7.44592	0.297642	0.230214
Average Maximum Distance (Swing)										Average Maximum Distance (Swing)										Average Maximum Distance (Swing)										Average Maximum Distance (Swing)
Ply	Trial	Ant Prox	Anterior Midlimb Central	Ant Mid Dist	Ant Inf	Post Inf	Post Med	Post Lat		Ply	Trial	AP	AM	AMD	AI	PI	PM	PL		Ply	Trial	Ant Prox	Anterior Midlimb Central	Ant Mid Dist	Ant Inf	Post Inf	Post Med	Post Lat		Ply	Trial	Ant Prox	Anterior Midlimb Central	Ant Mid Dist	Ant Inf	Post Inf	Post Med	Post Lat
0 Ply	1	4.9986	2.38908	3.75442	8.33809	7.41952	1.28841	0.545756		0 Ply	Avg	5.15979	2.37917	3.96361	8.30201	7.27474	1.28929	0.531557		0 Ply	Avg	0.227958	0.0140046	0.295844	0.0510234	0.204753	0.00125149	0.0200809		0-1 Ply	Avg	-0.516147	-0.0589088	-0.503238	0.108655	1.00365	-0.832257	-0.122457
	2	5.32099	2.36927	4.1728	8.26593	7.12996	1.29018	0.517357		1 Ply	Avg	4.64365	2.32027	3.46037	8.41066	8.27839	0.457033	0.4091		1 Ply	Avg	0.0916642	0.0239804	0.0842526	0.177206	0.154993	0.00861618	0.00425298		1-3 Ply	Avg	-0.574474	-0.186874	0.830517	0.834793	0.425468	1.7317	0.78072
1 Ply	3	4.70846	2.33722	3.51995	8.53597	8.38798	0.463125	0.412107		3 Ply	Avg	4.06917	2.13339	4.29089	9.24546	8.70386	2.18873	1.18982		3 Ply	Avg	0.0316662	0.0524616	0.0316113	0.153834	0.127506	0.0331468	0.0176524
	4	4.57883	2.30331	3.4008	8.28536	8.16879	0.45094	0.406093
3 Ply	5	4.04678	2.17049	4.31324	9.35423	8.79402	2.21217	1.2023
	6	4.09157	2.0963	4.26854	9.13668	8.61369	2.16529	1.17734
Average Minimum Distance (Stance)										Average Minimum Distance (Stance)										Average Minimum Distance (Stance)										Average Minimum Distance (Stance)
Ply	Trial	Ant Prox	Anterior Midlimb Central	Ant Mid Dist	Ant Inf	Post Inf	Post Med	Post Lat		Ply	Trial	Ant Prox	Anterior Midlimb Central	Ant Mid Dist	Ant Inf	Post Inf	Post Med	Post Lat		Ply	Trial	Ant Prox	Anterior Midlimb Central	Ant Mid Dist	Ant Inf	Post Inf	Post Med	Post Lat		Ply	Trial	Ant Prox	Anterior Midlimb Central	Ant Mid Dist	Ant Inf	Post Inf	Post Med	Post Lat
0 Ply	1	0.959357	0.216073	-0.147593	-0.418285	0.484598	1.1244	0.461381		0 Ply	Avg	1.00449	0.199029	-0.15979	-0.433542	0.43524	1.11785	0.448424		0 Ply	Avg	0.0638256	0.0241041	0.0172482	0.0215768	0.0698035	0.00926673	0.0183236		0-1 Ply	Avg	0.169748	0.423753	0.334586	0.193516	0.248464	-0.854723	-0.207524
	2	1.04962	0.181984	-0.171986	-0.448799	0.385881	1.11129	0.435467		1 Ply	Avg	1.17424	0.622782	0.174797	-0.240027	0.683704	0.263123	0.2409		1 Ply	Avg	0.118577	0.0390763	0.0398289	0.00678775	0.0678837	0.00468897	0.00430924		1-3 Ply	Avg	-0.235747	0.571923	0.421309	0.11824	0.569906	1.62525	0.71088
1 Ply	3	1.09039	0.650413	0.146634	-0.235227	0.731705	0.266438	0.237853		3 Ply	Avg	0.93849	1.1947	0.596106	-0.121787	1.25361	1.88837	0.951781		3 Ply	Avg	0.0816555	0.0284496	0.0448356	0.0226119	0.121395	0.0293127	0.00658557
	4	1.25808	0.595151	0.20296	-0.244826	0.635703	0.259807	0.243947
3 Ply	5	0.880751	1.21482	0.62781	-0.105798	1.33945	1.9091	0.956437
	6	0.996229	1.17459	0.564403	-0.137776	1.16777	1.86765	0.947124

## Sheet: Walking Displacements
Participant 1
Sensor	2 Ply	0 Ply	4 Ply	0 - 2 Ply	2 - 4 Ply
AP	1.66121	3.0232	1.4445	1.36199	-0.216704
AM	1.83415	3.39327	1.64186	1.55912	-0.192284
AMD	4.90428	6.59701	4.63782	1.69274	-0.266463
AI	3.87118	4.56859	3.85851	0.697418	-0.0126632
PI	0.662665	0.818363	0.920895	0.155698	0.25823
PM	0.299627	0.107553	0.34336	-0.192074	0.0437334
PL	0.382535	0.256615	0.467419	-0.12592	0.0848837
Participant 2
Sensor	1 Ply	0 Ply	2 Ply	0 - 1 Ply	1 -2 Ply
Anterior Proximal	3.37976	4.67325	2.70306	1.29349	-0.6767
Anterior Midlimb	3.51417	4.84593	2.51701	1.33176	-0.997155
Anterior Midlimb Distal	5.36278	5.7564	4.52578	0.393623	-0.837005
Anterior Inferior	4.16655	4.63081	3.68849	0.464264	-0.478055
Posterior Inferior	4.70948	4.55678	4.5257	-0.152704	-0.18378
Posterior Medial	1.03918	1.45055	0.777779	0.411372	-0.261399
Posterior Lateral	0.518041	0.763208	0.519419	0.245167	0.0013778
Participant 3
Sensor	3 Ply	1 Ply	5 Ply	1 - 3 Ply	3 - 5 Ply
Anterior Proximal	1.30108	1.46893	1.24254	0.167844	-0.0585425
Anterior Midlimb	1.37369	1.54927	1.35261	0.175578	-0.0210876
Anterior Midlimb Distal
Anterior Inferior	6.85519	7.35824	6.52392	0.503045	-0.331269
Posterior Inferior	4.58524	4.7658	4.67207	0.18056	0.0868327
Posterior Medial	0.399381	0.316114	0.430826	-0.0832674	0.0314442
Posterior Lateral	0.714617	0.655703	0.655021	-0.0589137	-0.0595961
Participant 4
Sensor	1 Ply	0 Ply	3 Ply	0 - 1 Ply	1 -3 Ply
Anterior Proximal	3.46941	4.15531	3.13068	0.685895	-0.338727
Anterior Midlimb	1.69748	2.18015	0.938687	0.482662	-0.758796
Anterior Midlimb Distal	3.28558	4.1234	3.69478	0.837825	0.409207
Anterior Inferior	8.65069	8.73555	9.36724	0.0848605	0.716554
Posterior Inferior	7.59468	6.8395	7.45025	-0.755183	-0.144438
Posterior Medial	0.19391	0.171444	0.300353	-0.0224662	0.106443
Posterior Lateral	0.1682	0.0831328	0.238039	-0.085067	0.0698394
