# Supplementary material for: An Inductive Sensing System to Measure In-Socket Residual Limb Displacements for People Using Lower-Limb Prostheses
Source: Sensors (Basel). 2018 Nov 9;18(11):3840. doi: 10.3390/s18113840 (PMC6263676; doi:10.3390/s18113840)
Supplement: Supplementary file 1 [file sensors-18-03840-s001.zip › Subject Socket Calibrations.xlsx]

## Sheet: RSME - Offset Regression 
FSO	761511
Participant 1								Participant 2								Participant 3								Participant 4								OVERALL
Offsets								Offsets								Offsets								Offsets								0.0277714
CH_1	CH_2	CH_3	CH_4	CH_5	CH_6	CH_7		CH_1	CH_2	CH_3	CH_4	CH_5	CH_6	CH_7		CH_1	CH_2	CH_3	CH_4	CH_5	CH_6			CH_1	CH_2	CH_3	CH_4	CH_5	CH_6	CH_7
1.37511	1.13455	0.783571	0.862381	0.76351	1.38707	1.97619		1.40509	0.538829	1.1542	2.395	-0.312135	-0.308547	0.580714		1.84526	1.75286	2.77	3.57889	2.7125	4.53588			2.75127	2.24338	1.70998	2.22415	1.04997	2.13148	2.14293
Actual Distance								Actual Distance								Actual Distance								Actual Distance
CH_1	CH_2	CH_3	CH_4	CH_5	CH_6	CH_7		CH_1	CH_2	CH_3	CH_4	CH_5	CH_6	CH_7		CH_1	CH_2	CH_3	CH_4	CH_5	CH_6			CH_1	CH_2	CH_3	CH_4	CH_5	CH_6	CH_7
0	0	0	0	0	0	0		0	0	0	0	0	0	0		0	0	0	0	0	0			0	0	0	0	0	0	0
1.09	1.09	1.09	1.09	1.09	1.09	1.09		1.09	1.09	1.09	1.09	1.09	1.09	1.09		1.09	1.09	1.09	1.09	1.09	1.09			1.09	1.09	1.09	1.09	1.09	1.09	1.09
2.19	2.19	2.19	2.19	2.19	2.19	2.19		2.19	2.19	2.19	2.19	2.19	2.19	2.19		2.19	2.19	2.19	2.19	2.19	2.19			2.19	2.19	2.19	2.19	2.19	2.19	2.19
3.29	3.29	3.29	3.29	3.29	3.29	3.29		3.29	3.29	3.29	3.29	3.29	3.29	3.29		3.29	3.29	3.29	3.29	3.29	3.29			3.29	3.29	3.29	3.29	3.29	3.29	3.29
Offset Distance								Offset Distance								Offset Distance								Offset Distance
CH_1	CH_2	CH_3	CH_4	CH_5	CH_6	CH_7		CH_1	CH_2	CH_3	CH_4	CH_5	CH_6	CH_7		CH_1	CH_2	CH_3	CH_4	CH_5	CH_6			CH_1	CH_2	CH_3	CH_4	CH_5	CH_6	CH_7
1.37511	1.13455	0.783571	0.862381	0.76351	1.38707	1.97619		1.40509	0.538829	1.1542	2.395	-0.312135	-0.308547	0.580714		1.84526	1.75286	2.77	3.57889	2.7125	4.53588			2.75127	2.24338	1.70998	2.22415	1.04997	2.13148	2.14293
2.46511	2.22455	1.87357	1.95238	1.85351	2.47707	3.06619		2.49509	1.62883	2.2442	3.485	0.777865	0.781453	1.67071		2.93526	2.84286	3.86	4.66889	3.8025	5.62588			3.84127	3.33338	2.79998	3.31415	2.13997	3.22148	3.23293
3.56511	3.32455	2.97357	3.05238	2.95351	3.57707	4.16619		3.59509	2.72883	3.3442	4.585	1.87786	1.88145	2.77071		4.03526	3.94286	4.96	5.76889	4.9025	6.72588			4.94127	4.43338	3.89998	4.41415	3.23997	4.32148	4.33293
4.66511	4.42455	4.07357	4.15238	4.05351	4.67707	5.26619		4.69509	3.82883	4.4442	5.685	2.97786	2.98145	3.87071		5.13526	5.04286	6.06	6.86889	6.0025	7.82588			6.04127	5.53338	4.99998	5.51415	4.33997	5.42148	5.43293
Predicted Counts								Predicted Counts								Predicted Counts								Predicted Counts
CH_1	CH_2	CH_3	CH_4	CH_5	CH_6	CH_7		CH_1	CH_2	CH_3	CH_4	CH_5	CH_6	CH_7		CH_1	CH_2	CH_3	CH_4	CH_5	CH_6			CH_1	CH_2	CH_3	CH_4	CH_5	CH_6	CH_7
-473653	-515273	-582274	-566551	-586341	-471670	-383394		-468698	-633738	-511746	-330815	-846995	-845973	-624640		-401491	-414768	-290003	-219093	-295904	-159179			-291911	-348951	-421074	-351323	-530719	-362980	-361520
-322757	-351273	-397507	-386623	-400325	-321402	-261513		-319373	-433269	-348850	-226257	-583428	-582702	-426932		-273722	-282702	-199126	-152493	-203036	-113493			-200390	-238380	-286975	-239968	-361897	-247786	-246805
-220129	-239108	-270087	-262772	-271984	-219229	-179715		-217883	-294215	-237492	-156669	-396906	-396405	-289930		-187733	-193643	-139031	-108828	-141568	-83388.5			-139851	-164576	-196458	-165614	-246205	-170724	-170082
-152678	-165052	-185344	-180542	-186591	-152093	-126452		-151217	-201235	-163996	-111533	-269683	-269346	-198407		-131645	-135475	-100095	-80299.5	-101743	-63021.1			-100628	-116653	-137301	-117324	-169690	-120631	-120216
Actual Counts								Actual Counts								Actual Counts								Actual Counts
CH_1	CH_2	CH_3	CH_4	CH_5	CH_6	CH_7		CH_1	CH_2	CH_3	CH_4	CH_5	CH_6	CH_7		CH_1	CH_2	CH_3	CH_4	CH_5	CH_6			CH_1	CH_2	CH_3	CH_4	CH_5	CH_6	CH_7
-505008	-520650	-579245	-615242	-576180	-470597	-388555		-548300	-686200	-550000	-336200	-844000	-845500	-735500		-431007	-456223	-319300	-258495	-341442	-317600			-307735	-375317	-427848	-362697	-550134	-420100	-375649
-349485	-356397	-401158	-358000	-384392	-318843	-264178		-326700	-450800	-328600	-217412	-568800	-566300	-460200		-278719	-308600	-220400	-156679	-216447	-198400			-195431	-243223	-282334	-242930	-367155	-260084	-250013
-208721	-236804	-245380	-262200	-276391	-217653	-180918		-213800	-279100	-249900	-163500	-383500	-382400	-265700		-187201	-180000	-131800	-110824	-139272	-134800			-137146	-166101	-192858	-167788	-240977	-166991	-172408
-144523	-153685	-189063	-184000	-195282	-155930	-116060		-146800	-186000	-159400	-112100	-284100	-276000	-154400		-126766	-120600	-84070	-74133	-98830	-89580			-105949	-116419	-143096	-113013	-156393	-116070	-109557
Res^2								Res^2								Res^2								Res^2
9.83114e+08	2.89146e+07	9.17591e+06	2.37077e+09	1.0325e+08	1.15162e+06	2.66397e+07		6.33644e+09	2.75231e+09	1.46337e+09	2.90016e+07	8.96746e+06	223662	1.22899e+10		8.71215e+08	1.71856e+09	8.58339e+08	1.55252e+09	2.07372e+09	2.50973e+10			2.50407e+08	6.95164e+08	4.58872e+07	1.29379e+08	3.76925e+08	3.26265e+09	1.99641e+08
7.144e+08	2.62544e+07	1.33314e+07	8.19285e+08	2.53872e+08	6.54859e+06	7.10451e+06		5.36898e+07	3.0734e+08	4.10079e+08	7.82388e+07	2.1399e+08	2.69037e+08	1.10675e+09		2.49724e+07	6.70696e+08	4.52588e+08	1.75268e+07	1.79861e+08	7.20917e+09			2.45881e+07	2.34518e+07	2.15352e+07	8.77053e+06	2.76428e+07	1.51246e+08	1.02893e+07
1.30132e+08	5.30939e+06	6.10449e+08	327576	1.94232e+07	2.48509e+06	1.44683e+06		1.66704e+07	2.28475e+08	1.53962e+08	4.6669e+07	1.79724e+08	1.96133e+08	5.87095e+08		283017	1.86126e+08	5.22882e+07	3.98346e+06	5.27309e+06	2.64314e+09			7.31704e+06	2.32464e+06	1.29605e+07	4.72813e+06	2.733e+07	1.39321e+07	5.40918e+06
6.65012e+07	1.29202e+08	1.38296e+07	1.19608e+07	7.55422e+07	1.47252e+07	1.07993e+08		1.95058e+07	2.32096e+08	2.11253e+07	321410	2.07844e+08	4.4276e+07	1.93661e+09		2.3804e+07	2.21269e+08	2.56801e+08	3.80256e+07	8.48716e+06	7.05374e+08			2.83151e+07	54541.9	3.35867e+07	1.8584e+07	1.76797e+08	2.08056e+07	1.13619e+08
RMS								RMS								RMS								RMS
21760.9	6886.22	12716	28294.6	10631.2	2495.52	5982.97		40082.1	29665.7	22630.4	6209.48	12354.4	11287.9	63087.9		15168	26441.7	20124.7	20075.2	23808.3	94412.6			8812.32	13425.7	5337.83	6353.38	12335.9	29362.5	9068.61
%FSO								%FSO								%FSO								%FSO
0.028576	0.00904284	0.0166984	0.0371559	0.0139606	0.00327706	0.00785671		0.052635	0.0389564	0.0297177	0.00815416	0.0162235	0.0148231	0.0828457		0.0199183	0.0347226	0.0264273	0.0263623	0.0312645	0.123981			0.0115721	0.0176303	0.00700952	0.00834313	0.0161992	0.0385582	0.0119087
Average								Average								Average								Average
0.0166525								0.0347651								0.0437793								0.0158888

## Sheet: RSME - Benchtop Regression
FSO	761511
LJS								HPT								DMT								GSC								OVERALL
Offsets								Offsets								Offsets								Offsets								0.268281
CH_1	CH_2	CH_3	CH_4	CH_5	CH_6	CH_7		CH_1	CH_2	CH_3	CH_4	CH_5	CH_6	CH_7		CH_1	CH_2	CH_3	CH_4	CH_5	CH_6			CH_1	CH_2	CH_3	CH_4	CH_5	CH_6	CH_7
0	0	0	0	0	0	0		0	0	0	0	0	0	0		0	0	0	0	0	0			0	0	0	0	0	0	0
Actual Distance								Actual Distance								Actual Distance								Actual Distance
CH_1	CH_2	CH_3	CH_4	CH_5	CH_6	CH_7		CH_1	CH_2	CH_3	CH_4	CH_5	CH_6	CH_7		CH_1	CH_2	CH_3	CH_4	CH_5	CH_6			CH_1	CH_2	CH_3	CH_4	CH_5	CH_6	CH_7
0	0	0	0	0	0	0		0	0	0	0	0	0	0		0	0	0	0	0	0			0	0	0	0	0	0	0
1.09	1.09	1.09	1.09	1.09	1.09	1.09		1.09	1.09	1.09	1.09	1.09	1.09	1.09		1.09	1.09	1.09	1.09	1.09	1.09			1.09	1.09	1.09	1.09	1.09	1.09	1.09
2.19	2.19	2.19	2.19	2.19	2.19	2.19		2.19	2.19	2.19	2.19	2.19	2.19	2.19		2.19	2.19	2.19	2.19	2.19	2.19			2.19	2.19	2.19	2.19	2.19	2.19	2.19
3.29	3.29	3.29	3.29	3.29	3.29	3.29		3.29	3.29	3.29	3.29	3.29	3.29	3.29		3.29	3.29	3.29	3.29	3.29	3.29			3.29	3.29	3.29	3.29	3.29	3.29	3.29
Offset Distance								Offset Distance								Offset Distance								Offset Distance
CH_1	CH_2	CH_3	CH_4	CH_5	CH_6	CH_7		CH_1	CH_2	CH_3	CH_4	CH_5	CH_6	CH_7		CH_1	CH_2	CH_3	CH_4	CH_5	CH_6			CH_1	CH_2	CH_3	CH_4	CH_5	CH_6	CH_7
0	0	0	0	0	0	0		0	0	0	0	0	0	0		0	0	0	0	0	0			0	0	0	0	0	0	0
1.09	1.09	1.09	1.09	1.09	1.09	1.09		1.09	1.09	1.09	1.09	1.09	1.09	1.09		1.09	1.09	1.09	1.09	1.09	1.09			1.09	1.09	1.09	1.09	1.09	1.09	1.09
2.19	2.19	2.19	2.19	2.19	2.19	2.19		2.19	2.19	2.19	2.19	2.19	2.19	2.19		2.19	2.19	2.19	2.19	2.19	2.19			2.19	2.19	2.19	2.19	2.19	2.19	2.19
3.29	3.29	3.29	3.29	3.29	3.29	3.29		3.29	3.29	3.29	3.29	3.29	3.29	3.29		3.29	3.29	3.29	3.29	3.29	3.29			3.29	3.29	3.29	3.29	3.29	3.29	3.29
Predicted Counts								Predicted Counts								Predicted Counts								Predicted Counts
CH_1	CH_2	CH_3	CH_4	CH_5	CH_6	CH_7		CH_1	CH_2	CH_3	CH_4	CH_5	CH_6	CH_7		CH_1	CH_2	CH_3	CH_4	CH_5	CH_6			CH_1	CH_2	CH_3	CH_4	CH_5	CH_6	CH_7
-762172	-762172	-762172	-762172	-762172	-762172	-762172		-762172	-762172	-762172	-762172	-762172	-762172	-762172		-762172	-762172	-762172	-762172	-762172	-762172			-762172	-762172	-762172	-762172	-762172	-762172	-762172
-523355	-523355	-523355	-523355	-523355	-523355	-523355		-523355	-523355	-523355	-523355	-523355	-523355	-523355		-523355	-523355	-523355	-523355	-523355	-523355			-523355	-523355	-523355	-523355	-523355	-523355	-523355
-355574	-355574	-355574	-355574	-355574	-355574	-355574		-355574	-355574	-355574	-355574	-355574	-355574	-355574		-355574	-355574	-355574	-355574	-355574	-355574			-355574	-355574	-355574	-355574	-355574	-355574	-355574
-241980	-241980	-241980	-241980	-241980	-241980	-241980		-241980	-241980	-241980	-241980	-241980	-241980	-241980		-241980	-241980	-241980	-241980	-241980	-241980			-241980	-241980	-241980	-241980	-241980	-241980	-241980
Actual Counts								Actual Counts								Actual Counts								Actual Counts
CH_1	CH_2	CH_3	CH_4	CH_5	CH_6	CH_7		CH_1	CH_2	CH_3	CH_4	CH_5	CH_6	CH_7		CH_1	CH_2	CH_3	CH_4	CH_5	CH_6			CH_1	CH_2	CH_3	CH_4	CH_5	CH_6	CH_7
-505008	-520650	-579245	-615242	-576180	-470597	-388555		-548300	-686200	-550000	-336200	-844000	-845500	-735500		-431007	-456223	-319300	-258495	-341442	-317600			-307735	-375317	-427848	-362697	-550134	-420100	-375649
-349485	-356397	-401158	-358000	-384392	-318843	-264178		-326700	-450800	-328600	-217412	-568800	-566300	-460200		-278719	-308600	-220400	-156679	-216447	-198400			-195431	-243223	-282334	-242930	-367155	-260084	-250013
-208721	-236804	-245380	-262200	-276391	-217653	-180918		-213800	-279100	-249900	-163500	-383500	-382400	-265700		-187201	-180000	-131800	-110824	-139272	-134800			-137146	-166101	-192858	-167788	-240977	-166991	-172408
-144523	-153685	-189063	-184000	-195282	-155930	-116060		-146800	-186000	-159400	-112100	-284100	-276000	-154400		-126766	-120600	-84070	-74133	-98830	-89580			-105949	-116419	-143096	-113013	-156393	-116070	-109557
Res^2								Res^2								Res^2								Res^2
66133322896	58332876484	33462287329	21588424900	34593024064	85015980625	139589662689		45741232384	5771744784	45016957584	181452144784	6695821584	6943555584	711395584		109670257225	93604790601	196135608384	253690520329	177013732900	197644263184			206512986969	149656791025	111772536976	159580275625	44960113444	117013253184	149400029529
3.02307e+10	2.78749e+10	1.4932e+10	2.73422e+10	1.93106e+10	4.1825e+10	6.71726e+10		3.86731e+10	5.26418e+09	3.79294e+10	9.36012e+10	2.06528e+09	1.8443e+09	3.98852e+09		5.98466e+10	4.61196e+10	9.17815e+10	1.34451e+11	9.41923e+10	1.05596e+11			1.07534e+11	7.84738e+10	5.8091e+10	7.8638e+10	2.43983e+10	6.93115e+10	7.47157e+10
2.15659e+10	1.41064e+10	1.21428e+10	8.71879e+09	6.27002e+09	1.90223e+10	3.05049e+10		2.01e+10	5.84834e+09	1.11671e+10	3.68926e+10	7.79836e+08	7.1961e+08	8.07742e+09		2.83496e+10	3.08264e+10	5.0075e+10	5.99028e+10	4.67868e+10	4.87414e+10			4.7711e+10	3.59002e+10	2.64766e+10	3.52638e+10	1.31326e+10	3.55637e+10	3.35499e+10
9.49781e+09	7.79596e+09	2.80018e+09	3.36165e+09	2.18068e+09	7.40455e+09	1.58558e+10		9.05918e+09	3.13373e+09	6.81941e+09	1.68687e+10	1.77412e+09	1.15738e+09	7.67021e+09		1.32742e+10	1.4733e+10	2.49355e+10	2.81725e+10	2.04918e+10	2.32257e+10			1.85044e+10	1.57655e+10	9.77799e+09	1.66324e+10	7.32509e+09	1.58533e+10	1.75358e+10
RMS								RMS								RMS								RMS
178485	164401	125835	123502	124854	195747	251557		168503	70742.5	158850	286712	53186.1	51635.4	71497.4		229750	215223	301217	345042	290897	306271			308327	264479	227001	269311	149847	243794	262298
%FSO								%FSO								%FSO								%FSO
0.234383	0.215887	0.165243	0.16218	0.163956	0.257051	0.330339		0.221275	0.0928975	0.208598	0.376504	0.0698429	0.0678065	0.0938889		0.301703	0.282626	0.395552	0.453102	0.382	0.402188			0.404889	0.347308	0.298093	0.353654	0.196775	0.320145	0.344444
Average								Average								Average								Average
0.218434								0.161545								0.369529								0.323615

## Sheet: Participant 1
	Distance Offsets (mm)
Actual Dist	CH_0	CH_1	CH_2	CH_3	CH_4	CH_5	CH_6	CH_7		Liner 7A Benchtop Calibration
0	0	1.18021	1.09511	0.795714	0.634333	0.81102	1.36857	1.90459		Counts	Original Cal Distance	Shifted Distance
1.09	0	1.1269	1.06897	0.73027	1.05241	0.84973	1.38414	1.94381		-761511	0	-0.862381
2.19	0	1.57	1.174	1.07	0.867619	0.716	1.435	2.00857		-705291	0.26	-0.602381
3.29	0	1.62273	1.43	0.771429	0.857143	0.675882	1.39	2.34889		-646497	0.5	-0.362381
Median	0	1.37511	1.13455	0.783571	0.862381	0.76351	1.38707	1.97619		-585810	0.76	-0.102381
										-536750	1.01	0.147619
										-489953	1.26	0.397619
	Calculated Distances (mm)									-448447	1.5	0.637619
Actual Dist	CH_0	CH_1	CH_2	CH_3	CH_4	CH_5	CH_6	CH_7		-411240	1.75	0.887619
0	0	1.18021	1.09511	0.795714	0.634333	0.81102	1.36857	1.90459		-373942	2.01	1.14762
1.09	0	2.2169	2.15897	1.82027	2.14241	1.93973	2.47414	3.03381		-345121	2.25	1.38762
2.19	0	3.76	3.364	3.26	3.05762	2.906	3.625	4.19857		-316113	2.5	1.63762
3.29	0	4.91273	4.72	4.06143	4.14714	3.96588	4.68	5.63889		-291127	2.75	1.88762
										-266429	3.01	2.14762
										-245349	3.26	2.39762
	Offset Counts									-225071	3.52	2.65762
Actual Dist	CH_0	CH_1	CH_2	CH_3	CH_4	CH_5	CH_6	CH_7		-208569	3.76	2.89762
0	0	-505008	-520650	-579245	-615242	-576180	-470597	-388555		-192164	4.01	3.14762
1.09	0	-349485	-356397	-401158	-358000	-384392	-318843	-264178		-177754	4.25	3.38762
2.19	0	-208721	-236804	-245380	-262200	-276391	-217653	-180918		-164532	4.5	3.63762
3.29	0	-144523	-153685	-189063	-184000	-195282	-155930	-116060		-151813	4.76	3.89762
										-140879	5	4.13762
										-120592	5.5	4.63762
	Raw Counts									-103401	6	5.13762
Actual Dist	CH_0	CH_1	CH_2	CH_3	CH_4	CH_5	CH_6	CH_7		-89366	6.5	5.63762
0	0	5647175	5681046	6146893	5599514	5550217	5749657	5920807		-77260	7	6.13762
1.09	0	5802698	5845299	6324980	5.86196e+06	5742005	5901411	6045184		-66886	7.5	6.63762
2.19	0	5943462	5964892	6480758	5.96914e+06	5850006	6002601	6128444		-58037	8	7.13762
3.29	0	6007660	6048011	6537075	5993728	5931115	6064324	6193302		-50456	8.5	7.63762
baseline	0	6148913	6197878	6718158	6212012	6122822	6215120	6305964		-44048	9	8.13762
										-38511	9.5	8.63762
										-33677	10	9.13762
										-29559	10.5	9.63762
										-26057	11	10.1376
										-22897	11.5	10.6376
										-20248	12.01	11.1476
										-17907	12.5	11.6376
										-15823	13.01	12.1476
										-14047	13.51	12.6476
										-12477	14	13.1376
										-11112	14.5	13.6376
										-9879	15	14.1376
										-7847	16	15.1376
										-6226	17	16.1376
										-4940	18	17.1376
										-3860	19.01	18.1476
										-2934	20.02	19.1576

## Sheet: Participant 2
	Distance Offsets (mm)
Actual Dist	CH_0	CH_1	CH_2	CH_3	CH_4	CH_5	CH_6	CH_7
0	0	0.9539	0.3365	0.9437	2.32759	-0.374	-0.380877	0.120877
1.09	0	1.31517	0.392857	1.29793	2.55	-0.243265	-0.227959	0.341429
2.19	0	1.495	0.6848	1.01048	2.33	-0.25027	-0.236216	0.82
3.29	0	1.57909	0.822857	1.33	2.46	-0.4672	-0.384	1.43
Median	0	1.40509	0.538829	1.1542	2.395	-0.312135	-0.308547	0.580714
	Calculated Distances (mm)
Actual Dist	CH_0	CH_1	CH_2	CH_3	CH_4	CH_5	CH_6	CH_7
0	0	0.9539	0.3365	0.9437	2.32759	-0.374	-0.383158	0.120877
1.09	0	2.40517	1.48286	2.38793	3.64	0.846735	0.862041	1.43143
2.19	0	3.685	2.8748	3.20048	4.52	1.93973	1.95378	3.01
3.29	0	4.86909	4.11286	4.62	5.75	2.8228	2.906	4.72
	Offset Counts
Actual Dist	CH_0	CH_1	CH_2	CH_3	CH_4	CH_5	CH_6	CH_7
0	0	-548300	-686200	-550000	-336200	-844000	-845500	-735500
1.09	0	-326700	-450800	-328600	-217412	-568800	-566300	-460200
2.19	0	-213800	-279100	-249900	-163500	-383500	-382400	-265700
3.29	0	-146800	-186000	-159400	-112100	-284100	-276000	-154400
	Raw Counts
Actual Dist	CH_0	CH_1	CH_2	CH_3	CH_4	CH_5	CH_6	CH_7
0	0	5974952	5849625	5756702	5982196	5606938	5831751	5773158
1.09	0	5899560	5850673	5751360	6.04989e+06	5620665	5796561	5813302
2.19	0	5957845	5953761	5780004	6.04722e+06	5716325	5963531	5881899
3.29	0	5989042	6029677	5810973	6.11084e+06	5835839	6044425	5940396
baseline	0	6094991	6178497	6166228	6267299	6067598	6196195	6094593

## Sheet: Participant 3
	Distance Offsets (mm)
Actual Dist	CH_0	CH_1	CH_2	CH_3	CH_4	CH_5	CH_6	CH_7
0	0	1.61486	1.45429	2.47414	3.10524	2.28448	2.48276	NA
1.09	0	1.7848	1.48	2.505	3.57	2.565	3.92176	NA
2.19	0	1.90571	2.02571	3.035	3.58778	2.86	5.15	NA
3.29	0	2.06	2.21	3.42901	3.86385	2.86441	6.49265	NA
Median	0	1.84526	1.75286	2.77	3.57889	2.7125	4.53588	NA
	Calculated Distances (mm)
Actual Dist	CH_0	CH_1	CH_2	CH_3	CH_4	CH_5	CH_6	CH_7
0	0	1.61486	1.45429	2.47414	3.10524	2.28448	2.13414	NA
1.09	0	2.8748	2.57	3.595	4.66	3.655	3.92176	NA
2.19	0	4.09571	4.21571	5.225	5.77778	5.05	4.91273	NA
3.29	0	5.35	5.5	6.71901	7.15385	6.15441	6.30515	NA
	Offset Counts
Actual Dist	CH_0	CH_1	CH_2	CH_3	CH_4	CH_5	CH_6	CH_7
0	0	-431007	-456223	-319300	-258495	-341442	-317600	NA
1.09	0	-278719	-308600	-220400	-156679	-216447	-198400	NA
2.19	0	-187201	-180000	-131800	-110824	-139272	-134800	NA
3.29	0	-126766	-120600	-84070	-74133	-98830	-89580	NA
	Raw Counts
Actual Dist	CH_0	CH_1	CH_2	CH_3	CH_4	CH_5	CH_6	CH_7
0	0	5586117	5721770	5841830	5791950	6251740	5800132	NA
1.09	0	5899560	5850673	5751360	6.04989e+06	5620665	5796561	NA
2.19	0	5957845	5953761	5780004	6.04722e+06	5716325	5963531	NA
3.29	0	5989042	6029677	5810973	6.11084e+06	5835839	6044425	NA
baseline	0	6017124	6177993	6170679	6050445	6593182	6159093	NA

## Sheet: Participant 4
	Distance Offsets (mm)
Actual Dist	CH_0	CH_1	CH_2	CH_3	CH_4	CH_5	CH_6	CH_7
0	0	2.58	2.00297	1.63514	2.10103	0.943673	1.68851	1.99595
1.09	0	2.87588	2.196	1.7536	2.196	0.977931	1.99143	2.11048
2.19	0	2.91	2.29077	1.80529	2.25231	1.122	2.27154	2.17538
3.29	0	2.62667	2.34889	1.66636	2.43222	1.39	2.34889	2.51556
Median	0	2.75127	2.24338	1.70998	2.22415	1.04997	2.13148	2.14293
	Calculated Distances (mm)
Actual Dist	CH_0	CH_1	CH_2	CH_3	CH_4	CH_5	CH_6	CH_7
0	0	2.58	2.00297	1.63514	2.10103	0.943673	1.77811	1.99595
1.09	0	3.96588	3.286	2.8436	3.286	2.06793	3.08143	3.20048
2.19	0	5.1	4.48077	3.99529	4.44231	3.312	4.46154	4.36538
3.29	0	5.91667	5.63889	4.95636	5.72222	4.68	5.63889	5.80556
	Offset Counts
Actual Dist	CH_0	CH_1	CH_2	CH_3	CH_4	CH_5	CH_6	CH_7
0	0	-307735	-375317	-427848	-362697	-550134	-420100	-375649
1.09	0	-195431	-243223	-282334	-242930	-367155	-260084	-250013
2.19	0	-137146	-166101	-192858	-167788	-240977	-166991	-172408
3.29	0	-105949	-116419	-143096	-113013	-156393	-116070	-109557
	Raw Counts
Actual Dist	CH_0	CH_1	CH_2	CH_3	CH_4	CH_5	CH_6	CH_7
0	0	5777863	5792847	5728979	5895906	5509520	5774640	5709299
1.09	0	5899560	5850673	5751360	6.04989e+06	5620665	5796561	5813302
2.19	0	5957845	5953761	5780004	6.04722e+06	5716325	5963531	5881899
3.29	0	5989042	6029677	5810973	6.11084e+06	5835839	6044425	5940396
baseline	0	6085648	6168164	6156827	6258603	6059703	6189785	6084948
